# Supplementary material for: Bioenergetic and Proteomic Profiling of Immune Cells in Myalgic Encephalomyelitis/Chronic Fatigue Syndrome Patients: An Exploratory Study
Source: Biomolecules. 2021 Jun 29;11(7):961. doi: 10.3390/biom11070961 (PMC8301912; doi:10.3390/biom11070961)
Supplement: Supplementary file 1 [file biomolecules-11-00961-s001.zip]

Archive with 3 entries (3 files):
- Electronic Supplementary Materials_MeTaQuaC.zip
- ESM_table S6.xlsx
- Supplementary material 1.pdf
