# Supplementary material for: Bioenergetic and Proteomic Profiling of Immune Cells in Myalgic Encephalomyelitis/Chronic Fatigue Syndrome Patients: An Exploratory Study
Source: Biomolecules. 2021 Jun 29;11(7):961. doi: 10.3390/biom11070961 (PMC8301912; doi:10.3390/biom11070961)
Supplement: Supplementary file 1 [file biomolecules-11-00961-s001.zip › ESM_table S6.xlsx]

## Sheet: Protein list_ME
ESM Table 6. Quantitative proteomics data of 3,313 proteins, obtained by TMT-based nanoLC-MS/MS analysis.
Accession codes refer to Uniprot database, p-values are from unpaired student t-test and fold change was calculated as ratio of the averages of the two groups to be compared.
The table is sorted so that the top candidates, passing p<0.05 and fold change alteration more than a factor 1.12 (up or down), of the ME/CFS patients vs controls comparison are listed at the top.
Accession numer	Description	Gene name	p-value	Fold change
P13747	HLA class I histocompatibility antigen, alpha chain E	HLA-E	0.009567	1.33951
P56202	Cathepsin W	CTSW	0.00524668	1.53104			0
Q8TCD5	5'(3')-deoxyribonucleotidase, cytosolic type	NT5C	0.0433855	1.12003
O95372	Acyl-protein thioesterase 2	LYPLA2	0.0355445	1.13821
O15427	Monocarboxylate transporter 4	SLC16A3	0.0279139	1.12517
Q9BSJ2	Gamma-tubulin complex component 2	TUBGCP2	0.0219983	1.20416
Q96DM3	Regulator of MON1-CCZ1 complex	RMC1	0.0242923	1.15276
Q9BYM8	RanBP-type and C3HC4-type zinc finger-containing protein 1	RBCK1	0.0248826	1.22482
O75718	Cartilage-associated protein	CRTAP	0.0448488	1.16647
Q9NYM9	BET1-like protein	BET1L	0.0177662	1.16517
Q6IAA8	Ragulator complex protein LAMTOR1	LAMTOR1	0.0311401	1.31951
Q9NZ63	Telomere length and silencing protein 1 homolog	C9orf78	0.00955337	1.1919
P49459	Ubiquitin-conjugating enzyme E2 A	UBE2A	0.0159294	1.12001
P13645	Keratin, type I cytoskeletal 10	KRT10	0.0361588	0.663098
Q6NUK1	Calcium-binding mitochondrial carrier protein SCaMC-1	SLC25A24	0.0259406	0.881643
Q8NB16	Mixed lineage kinase domain-like protein	MLKL	0.0494723	0.889066
Q7Z3D6	D-glutamate cyclase, mitochondrial	DGLUCY	0.0297069	0.600257
Q8NCN5	Pyruvate dehydrogenase phosphatase regulatory subunit, mitochondrial	PDPR	0.014637	0.86557
Q14657	EKC/KEOPS complex subunit LAGE3	LAGE3	0.0232016	0.836828
Q9BZ23	Pantothenate kinase 2, mitochondrial	PANK2	0.0165029	0.850142
O95497	Pantetheinase	VNN1	0.0282794	0.750451
P56381	ATP synthase subunit epsilon, mitochondrial	ATP5F1E	0.0301261	0.856699
Q15149	Plectin	PLEC	0.103114	0.898355
Q09666	Neuroblast differentiation-associated protein AHNAK	AHNAK	0.254423	0.889347
Q9Y490	Talin-1	TLN1	0.985147	1.00316
P21333	Filamin-A	FLNA	0.819121	0.989603
P35579	Myosin-9	MYH9	0.809665	0.98949
Q9UPN3	Microtubule-actin cross-linking factor 1, isoforms 1/2/3/5	MACF1	0.291803	0.959576
Q14204	Cytoplasmic dynein 1 heavy chain 1	DYNC1H1	0.689823	1.02139
Q13813	Spectrin alpha chain, non-erythrocytic 1	SPTAN1	0.424377	0.963359
P18206	Vinculin	VCL	0.850838	1.01435
P04275	von Willebrand factor	VWF	0.871238	0.993322
Q01082	Spectrin beta chain, non-erythrocytic 1	SPTBN1	0.323667	0.95319
P11277	Spectrin beta chain, erythrocytic	SPTB	0.628524	1.02382
P78527	DNA-dependent protein kinase catalytic subunit	PRKDC	0.462163	0.955447
Q00610	Clathrin heavy chain 1	CLTC	0.642413	0.979702
Q13576	Ras GTPase-activating-like protein IQGAP2	IQGAP2	0.355043	0.959253
P07996	Thrombospondin-1	THBS1	0.72695	1.03464
P46939	Utrophin	UTRN	0.523681	0.98265
Q14980	Nuclear mitotic apparatus protein 1	NUMA1	0.480928	0.951888
P46940	Ras GTPase-activating-like protein IQGAP1	IQGAP1	0.597819	0.958224
Q14008	Cytoskeleton-associated protein 5	CKAP5	0.55285	1.02952
Q63HN8	E3 ubiquitin-protein ligase RNF213	RNF213	0.888596	1.00838
P50851	Lipopolysaccharide-responsive and beige-like anchor protein	LRBA	0.853516	1.01272
O75116	Rho-associated protein kinase 2	ROCK2	0.633215	1.03369
O60610	Protein diaphanous homolog 1	DIAPH1	0.536378	0.959538
Q709C8	Vacuolar protein sorting-associated protein 13C	VPS13C	0.39315	1.01091
P02768	Serum albumin	ALB	0.996607	1.01738
Q14766	Latent-transforming growth factor beta-binding protein 1	LTBP1	0.809454	1.01155
P49327	Fatty acid synthase	FASN	0.988042	0.998824
Q13201	Multimerin-1	MMRN1	0.547715	1.05933
P08514	Integrin alpha-IIb	ITGA2B	0.777342	1.03216
Q6ZNJ1	Neurobeachin-like protein 2	NBEAL2	0.683706	1.01975
P55072	Transitional endoplasmic reticulum ATPase	VCP	0.997819	0.999607
P08133	Annexin A6	ANXA6	0.372374	0.900121
P12259	Coagulation factor V	F5	0.547075	1.05072
Q8WUM4	Programmed cell death 6-interacting protein	PDCD6IP	0.689038	1.00814
Q9P2E9	Ribosome-binding protein 1	RRBP1	0.768742	0.992101
Q5T4S7	E3 ubiquitin-protein ligase UBR4	UBR4	0.426865	1.02206
P02751	Fibronectin	FN1	0.972128	0.998505
Q86UP2	Kinectin	KTN1	0.327414	0.973568
P05106	Integrin beta-3	ITGB3	0.845265	0.992149
O00429	Dynamin-1-like protein	DNM1L	0.957499	1.00552
P23229	Integrin alpha-6	ITGA6	0.851807	0.991445
P08575	Receptor-type tyrosine-protein phosphatase C	PTPRC	0.272359	0.898299
Q7Z6Z7	E3 ubiquitin-protein ligase HUWE1	HUWE1	0.31723	1.01874
O43707	Alpha-actinin-4	ACTN4	0.922972	1.00802
Q86UX7	Fermitin family homolog 3	FERMT3	0.943726	1.01321
P06396	Gelsolin	GSN	0.543088	0.970014
P26038	Moesin	MSN	0.714344	0.98998
Q86VP6	Cullin-associated NEDD8-dissociated protein 1	CAND1	0.316315	0.989087
P34932	Heat shock 70 kDa protein 4	HSPA4	0.111528	0.966484
Q13464	Rho-associated protein kinase 1	ROCK1	0.356703	0.983135
Q14152	Eukaryotic translation initiation factor 3 subunit A	EIF3A	0.499595	0.96877
P08670	Vimentin	VIM	0.171496	0.836744
P19367	Hexokinase-1	HK1	0.88109	1.01087
Q27J81	Inverted formin-2	INF2	0.575163	1.03878
Q7KZF4	Staphylococcal nuclease domain-containing protein 1	SND1	0.675701	1.0097
P33176	Kinesin-1 heavy chain	KIF5B	0.861939	0.995135
Q15075	Early endosome antigen 1	EEA1	0.349089	0.984808
Q9Y613	FH1/FH2 domain-containing protein 1	FHOD1	0.623467	0.971973
Q92619	Rho GTPase-activating protein 45	ARHGAP45	0.538708	0.988923
P29144	Tripeptidyl-peptidase 2	TPP2	0.577195	0.971678
P12270	Nucleoprotein TPR	TPR	0.386373	0.943575
P11021	Endoplasmic reticulum chaperone BiP	HSPA5	0.444274	0.973769
P07237	Protein disulfide-isomerase	P4HB	0.577117	0.975887
P13639	Elongation factor 2	EEF2	0.562662	0.951985
Q13045	Protein flightless-1 homolog	FLII	0.780661	1.01258
Q5JSH3	WD repeat-containing protein 44	WDR44	0.818913	1.01281
Q14644	Ras GTPase-activating protein 3	RASA3	0.996139	1.00259
P53621	Coatomer subunit alpha	COPA	0.786098	0.993996
Q14203	Dynactin subunit 1	DCTN1	0.434945	1.0199
O75083	WD repeat-containing protein 1	WDR1	0.382836	0.954761
P22314	Ubiquitin-like modifier-activating enzyme 1	UBA1	0.679345	0.987077
Q70J99	Protein unc-13 homolog D	UNC13D	0.194894	1.09385
Q9Y4L1	Hypoxia up-regulated protein 1	HYOU1	0.490675	1.02046
Q9UDY2	Tight junction protein ZO-2	TJP2	0.769938	1.02201
P00488	Coagulation factor XIII A chain	F13A1	0.933795	1.01375
P02671	Fibrinogen alpha chain	FGA	0.207306	1.16359
P11142	Heat shock cognate 71 kDa protein	HSPA8	0.37893	0.96584
P14618	Pyruvate kinase PKM	PKM	0.977766	0.998746
P30101	Protein disulfide-isomerase A3	PDIA3	0.442161	0.966614
P07384	Calpain-1 catalytic subunit	CAPN1	0.989996	1.00606
P14625	Endoplasmin	HSP90B1	0.555593	1.02885
O76074	cGMP-specific 3',5'-cyclic phosphodiesterase	PDE5A	0.191421	1.09232
P06737	Glycogen phosphorylase, liver form	PYGL	0.671735	0.974688
P31948	Stress-induced-phosphoprotein 1	STIP1	0.799977	0.994461
Q9NYU2	UDP-glucose:glycoprotein glucosyltransferase 1	UGGT1	0.996551	1.00037
Q9Y5S2	Serine/threonine-protein kinase MRCK beta	CDC42BPB	0.502691	1.03773
P12814	Alpha-actinin-1	ACTN1	0.920984	0.997579
P13796	Plastin-2	LCP1	0.518246	0.928881
Q9Y3Z3	Deoxynucleoside triphosphate triphosphohydrolase SAMHD1	SAMHD1	0.402302	0.919715
Q02218	2-oxoglutarate dehydrogenase, mitochondrial	OGDH	0.0850884	0.969522
Q9Y4D1	Disheveled-associated activator of morphogenesis 1	DAAM1	0.613868	1.02815
P19338	Nucleolin	NCL	0.462469	0.929889
P50990	T-complex protein 1 subunit theta	CCT8	0.366868	0.988088
P11216	Glycogen phosphorylase, brain form	PYGB	0.910569	1.00745
P13667	Protein disulfide-isomerase A4	PDIA4	0.981695	0.999444
P54577	Tyrosine--tRNA ligase, cytoplasmic	YARS	0.328326	1.02248
O43149	Zinc finger ZZ-type and EF-hand domain-containing protein 1	ZZEF1	0.1535	1.04869
Q86WI1	Fibrocystin-L	PKHD1L1	0.583374	0.959329
P02675	Fibrinogen beta chain	FGB	0.29763	1.12749
P43304	Glycerol-3-phosphate dehydrogenase, mitochondrial	GPD2	0.778164	0.986025
Q15746	Myosin light chain kinase, smooth muscle	MYLK	0.802585	0.990229
Q16891	MICOS complex subunit MIC60	IMMT	0.728041	1.01991
Q96RL7	Vacuolar protein sorting-associated protein 13A	VPS13A	0.309612	1.0658
Q05682	Caldesmon	CALD1	0.793117	1.01581
P20700	Lamin-B1	LMNB1	0.375869	0.910584
P55786	Puromycin-sensitive aminopeptidase	NPEPPS	0.149381	1.03797
Q05209	Tyrosine-protein phosphatase non-receptor type 12	PTPN12	0.615468	1.02552
Q92614	Unconventional myosin-XVIIIa	MYO18A	0.214719	0.971882
P29350	Tyrosine-protein phosphatase non-receptor type 6	PTPN6	0.215161	0.972161
P29401	Transketolase	TKT	0.660092	0.977309
Q14974	Importin subunit beta-1	KPNB1	0.302606	0.978424
P12956	X-ray repair cross-complementing protein 6	XRCC6	0.3612	0.9159
P53396	ATP-citrate synthase	ACLY	0.301661	0.963747
Q13423	NAD(P) transhydrogenase, mitochondrial	NNT	0.230057	1.12328
Q03252	Lamin-B2	LMNB2	0.29956	0.893877
P42704	Leucine-rich PPR motif-containing protein, mitochondrial	LRPPRC	0.593613	0.985016
O75643	U5 small nuclear ribonucleoprotein 200 kDa helicase	SNRNP200	0.415168	0.946805
Q6P2Q9	Pre-mRNA-processing-splicing factor 8	PRPF8	0.402481	0.943536
P38646	Stress-70 protein, mitochondrial	HSPA9	0.238766	0.969554
P04843	Dolichyl-diphosphooligosaccharide--protein glycosyltransferase subunit 1	RPN1	0.534634	0.980307
Q9BSJ8	Extended synaptotagmin-1	ESYT1	0.788489	0.995013
Q96G03	Phosphoglucomutase-2	PGM2	0.858661	0.99542
Q99832	T-complex protein 1 subunit eta	CCT7	0.689943	0.99258
P50991	T-complex protein 1 subunit delta	CCT4	0.361388	0.986668
P51659	Peroxisomal multifunctional enzyme type 2	HSD17B4	0.570211	1.02754
P49588	Alanine--tRNA ligase, cytoplasmic	AARS	0.772744	1.00702
P11586	C-1-tetrahydrofolate synthase, cytoplasmic	MTHFD1	0.522584	1.01156
Q14643	Inositol 1,4,5-trisphosphate receptor type 1	ITPR1	0.826175	1.01554
P09874	Poly [ADP-ribose] polymerase 1	PARP1	0.27727	0.921547
Q96P48	Arf-GAP with Rho-GAP domain, ANK repeat and PH domain-containing protein 1	ARAP1	0.910323	0.996122
Q92888	Rho guanine nucleotide exchange factor 1	ARHGEF1	0.566865	0.969919
Q8NF50	Dedicator of cytokinesis protein 8	DOCK8	0.995343	0.999909
P07814	Bifunctional glutamate/proline--tRNA ligase	EPRS	0.925445	1.00564
Q01518	Adenylyl cyclase-associated protein 1	CAP1	0.552141	0.973986
Q93084	Sarcoplasmic/endoplasmic reticulum calcium ATPase 3	ATP2A3	0.943784	1.01395
P16284	Platelet endothelial cell adhesion molecule	PECAM1	0.704903	1.03795
Q14697	Neutral alpha-glucosidase AB	GANAB	0.60661	0.984663
Q14247	Src substrate cortactin	CTTN	0.912433	0.995884
Q8N392	Rho GTPase-activating protein 18	ARHGAP18	0.786714	1.01166
P48643	T-complex protein 1 subunit epsilon	CCT5	0.845118	1.00415
P13010	X-ray repair cross-complementing protein 5	XRCC5	0.301896	0.905209
Q14764	Major vault protein	MVP	0.689654	1.0415
Q99798	Aconitate hydratase, mitochondrial	ACO2	0.053354	0.979089
P42566	Epidermal growth factor receptor substrate 15	EPS15	0.342723	1.03478
Q9UQE7	Structural maintenance of chromosomes protein 3	SMC3	0.499319	0.967268
Q13459	Unconventional myosin-IXb	MYO9B	0.230736	1.02874
P0DMV8	Heat shock 70 kDa protein 1A	HSPA1A	0.0440326	0.931408
P02679	Fibrinogen gamma chain	FGG	0.231871	1.15399
P31146	Coronin-1A	CORO1A	0.366525	0.954831
P07355	Annexin A2	ANXA2	0.289271	0.882408
Q00839	Heterogeneous nuclear ribonucleoprotein U	HNRNPU	0.401398	0.907609
P05107	Integrin beta-2	ITGB2	0.620416	0.957861
P53618	Coatomer subunit beta	COPB1	0.299117	0.982978
Q12913	Receptor-type tyrosine-protein phosphatase eta	PTPRJ	0.958089	1.00618
P14543	Nidogen-1	NID1	0.728164	0.96071
Q16531	DNA damage-binding protein 1	DDB1	0.362955	0.970516
P35606	Coatomer subunit beta'	COPB2	0.063399	0.96812
Q04637	Eukaryotic translation initiation factor 4 gamma 1	EIF4G1	0.23938	1.02509
P16885	1-phosphatidylinositol 4,5-bisphosphate phosphodiesterase gamma-2	PLCG2	0.240142	0.957296
P01024	Complement C3	C3	0.548913	1.03894
P10809	60 kDa heat shock protein, mitochondrial	HSPD1	0.330083	0.970611
P25705	ATP synthase subunit alpha, mitochondrial	ATP5F1A	0.172067	0.946416
P05556	Integrin beta-1	ITGB1	0.749082	1.02703
P11413	Glucose-6-phosphate 1-dehydrogenase	G6PD	0.951472	1.00206
P40227	T-complex protein 1 subunit zeta	CCT6A	0.908655	1.00179
P49368	T-complex protein 1 subunit gamma	CCT3	0.249981	1.01654
P46459	Vesicle-fusing ATPase	NSF	0.852374	0.996773
Q08211	ATP-dependent RNA helicase A	DHX9	0.594906	0.974211
O60763	General vesicular transport factor p115	USO1	0.406114	0.985031
P30622	CAP-Gly domain-containing linker protein 1	CLIP1	0.387622	1.04572
Q92835	Phosphatidylinositol 3,4,5-trisphosphate 5-phosphatase 1	INPP5D	0.493606	0.9726
B0I1T2	Unconventional myosin-Ig	MYO1G	0.721975	1.02086
Q5JSL3	Dedicator of cytokinesis protein 11	DOCK11	0.181604	0.983346
Q93008	Probable ubiquitin carboxyl-terminal hydrolase FAF-X	USP9X	0.134574	1.03614
P07900	Heat shock protein HSP 90-alpha	HSP90AA1	0.0452626	0.93597
P27824	Calnexin	CANX	0.781117	1.01821
P04040	Catalase	CAT	0.905432	1.00958
Q15833	Syntaxin-binding protein 2	STXBP2	0.682759	1.0309
Q01813	ATP-dependent 6-phosphofructokinase, platelet type	PFKP	0.175989	1.13369
P49411	Elongation factor Tu, mitochondrial	TUFM	0.532687	0.984022
Q96C24	Synaptotagmin-like protein 4	SYTL4	0.872403	1.01841
Q9NZ08	Endoplasmic reticulum aminopeptidase 1	ERAP1	0.942233	0.979274
Q0ZGT2	Nexilin	NEXN	0.87524	0.997925
Q9Y678	Coatomer subunit gamma-1	COPG1	0.0821651	0.966925
P14868	Aspartate--tRNA ligase, cytoplasmic	DARS	0.966987	1.00225
P54136	Arginine--tRNA ligase, cytoplasmic	RARS	0.62342	1.00625
Q14BN4	Sarcolemmal membrane-associated protein	SLMAP	0.902665	0.996828
P27708	CAD protein	CAD	0.252174	1.02614
Q93009	Ubiquitin carboxyl-terminal hydrolase 7	USP7	0.956703	1.00165
Q92974	Rho guanine nucleotide exchange factor 2	ARHGEF2	0.725769	1.00659
Q96BY6	Dedicator of cytokinesis protein 10	DOCK10	0.499998	1.02436
O75369	Filamin-B	FLNB	0.394712	1.03256
P50552	Vasodilator-stimulated phosphoprotein	VASP	0.672301	1.02311
P04264	Keratin, type II cytoskeletal 1	KRT1	0.0564198	0.689795
P30153	Serine/threonine-protein phosphatase 2A 65 kDa regulatory subunit A alpha isoform	PPP2R1A	0.141338	0.973033
Q9Y6C2	EMILIN-1	EMILIN1	0.701033	1.03514
P36871	Phosphoglucomutase-1	PGM1	0.203944	0.914743
P26639	Threonine--tRNA ligase, cytoplasmic	TARS	0.276805	1.0326
P31939	Bifunctional purine biosynthesis protein PURH	ATIC	0.564292	1.0176
P02545	Prelamin-A/C	LMNA	0.637981	0.966718
O60313	Dynamin-like 120 kDa protein, mitochondrial	OPA1	0.211123	0.977493
Q9H3U1	Protein unc-45 homolog A	UNC45A	0.454602	1.01745
Q15393	Splicing factor 3B subunit 3	SF3B3	0.274342	0.942384
P02787	Serotransferrin	TF	0.771888	0.986703
P22102	Trifunctional purine biosynthetic protein adenosine-3	GART	0.407165	1.02862
Q5M775	Cytospin-B	SPECC1	0.32323	0.976086
O14617	AP-3 complex subunit delta-1	AP3D1	0.152794	1.03534
P42858	Huntingtin	HTT	0.0477344	1.05467
P06733	Alpha-enolase	ENO1	0.363845	0.968922
P00558	Phosphoglycerate kinase 1	PGK1	0.858856	0.995122
P04083	Annexin A1	ANXA1	0.257378	0.866096
P13489	Ribonuclease inhibitor	RNH1	0.660966	0.98311
P40939	Trifunctional enzyme subunit alpha, mitochondrial	HADHA	0.158244	0.956594
P78371	T-complex protein 1 subunit beta	CCT2	0.843281	1.00397
Q13586	Stromal interaction molecule 1	STIM1	0.973577	1.00618
P49748	Very long-chain specific acyl-CoA dehydrogenase, mitochondrial	ACADVL	0.593174	0.973266
P09960	Leukotriene A-4 hydrolase	LTA4H	0.252518	0.922775
Q06187	Tyrosine-protein kinase BTK	BTK	0.681428	0.981705
Q13976	cGMP-dependent protein kinase 1	PRKG1	0.445457	1.0884
P41226	Ubiquitin-like modifier-activating enzyme 7	UBA7	0.750562	1.01397
P38606	V-type proton ATPase catalytic subunit A	ATP6V1A	0.600908	1.0237
O00410	Importin-5	IPO5	0.935116	0.998718
Q9NQ75	Cas scaffolding protein family member 4	CASS4	0.482393	1.04453
O43150	Arf-GAP with SH3 domain, ANK repeat and PH domain-containing protein 2	ASAP2	0.485254	1.04236
O14980	Exportin-1	XPO1	0.771513	0.993186
O94804	Serine/threonine-protein kinase 10	STK10	0.313103	0.948252
O00160	Unconventional myosin-If	MYO1F	0.568005	0.95888
P54578	Ubiquitin carboxyl-terminal hydrolase 14	USP14	0.383294	0.978781
Q9Y2A7	Nck-associated protein 1	NCKAP1	0.271269	1.06438
P42331	Rho GTPase-activating protein 25	ARHGAP25	0.454934	0.940251
O94979	Protein transport protein Sec31A	SEC31A	0.43737	0.98928
Q14683	Structural maintenance of chromosomes protein 1A	SMC1A	0.561127	0.961564
P27797	Calreticulin	CALR	0.379976	0.966674
P61158	Actin-related protein 3	ACTR3	0.964091	0.99899
P05164	Myeloperoxidase	MPO	0.818242	0.979101
O15144	Actin-related protein 2/3 complex subunit 2	ARPC2	0.834117	0.994251
P24557	Thromboxane-A synthase	TBXAS1	0.868926	0.996202
P16109	P-selectin	SELP	0.912009	1.01332
P26641	Elongation factor 1-gamma	EEF1G	0.713432	0.989699
O95782	AP-2 complex subunit alpha-1	AP2A1	0.762726	1.01108
Q05655	Protein kinase C delta type	PRKCD	0.463526	1.03211
P14317	Hematopoietic lineage cell-specific protein	HCLS1	0.364716	0.929866
P28838	Cytosol aminopeptidase	LAP3	0.392869	1.05943
Q9ULH1	Arf-GAP with SH3 domain, ANK repeat and PH domain-containing protein 1	ASAP1	0.983665	1.00074
P17301	Integrin alpha-2	ITGA2	0.114161	1.12126
P78344	Eukaryotic translation initiation factor 4 gamma 2	EIF4G2	0.650237	1.01285
P35998	26S proteasome regulatory subunit 7	PSMC2	0.132449	0.971308
Q14571	Inositol 1,4,5-trisphosphate receptor type 2	ITPR2	0.459237	1.03399
Q0VD83	Apolipoprotein B receptor	APOBR	0.743884	0.982022
Q07065	Cytoskeleton-associated protein 4	CKAP4	0.672143	0.973376
Q00722	1-phosphatidylinositol 4,5-bisphosphate phosphodiesterase beta-2	PLCB2	0.336912	0.956905
Q9UIA9	Exportin-7	XPO7	0.592811	1.01616
Q14789	Golgin subfamily B member 1	GOLGB1	0.348042	1.02572
P04075	Fructose-bisphosphate aldolase A	ALDOA	0.538715	0.977978
Q9ULV4	Coronin-1C	CORO1C	0.609887	1.03164
P68104	Elongation factor 1-alpha 1	EEF1A1	0.690057	0.974144
P48059	LIM and senescent cell antigen-like-containing domain protein 1	LIMS1	0.734264	1.03912
P16615	Sarcoplasmic/endoplasmic reticulum calcium ATPase 2	ATP2A2	0.503991	1.03937
Q13418	Integrin-linked protein kinase	ILK	0.730884	1.02283
Q9UBW5	Bridging integrator 2	BIN2	0.721632	1.01063
P06576	ATP synthase subunit beta, mitochondrial	ATP5F1B	0.816229	0.98743
Q7L576	Cytoplasmic FMR1-interacting protein 1	CYFIP1	0.725271	1.0196
Q16851	UTP--glucose-1-phosphate uridylyltransferase	UGP2	0.937317	0.997327
P18054	Arachidonate 12-lipoxygenase, 12S-type	ALOX12	0.621951	0.957941
P17987	T-complex protein 1 subunit alpha	TCP1	0.115028	0.969317
P00367	Glutamate dehydrogenase 1, mitochondrial	GLUD1	0.274794	0.947678
Q9UBC2	Epidermal growth factor receptor substrate 15-like 1	EPS15L1	0.816725	0.993386
P05455	Lupus La protein	SSB	0.609673	0.956683
O95466	Formin-like protein 1	FMNL1	0.524599	0.962462
Q9Y3P9	Rab GTPase-activating protein 1	RABGAP1	0.697135	0.986277
Q12906	Interleukin enhancer-binding factor 3	ILF3	0.6665	0.975349
P11215	Integrin alpha-M	ITGAM	0.722061	1.02905
A0AVT1	Ubiquitin-like modifier-activating enzyme 6	UBA6	0.766544	1.00957
Q9H2G2	STE20-like serine/threonine-protein kinase	SLK	0.225821	1.02474
P15498	Proto-oncogene vav	VAV1	0.23926	1.02587
O94874	E3 UFM1-protein ligase 1	UFL1	0.613084	1.01126
P55060	Exportin-2	CSE1L	0.658524	0.989899
Q9H4M9	EH domain-containing protein 1	EHD1	0.814857	1.01311
P48735	Isocitrate dehydrogenase [NADP], mitochondrial	IDH2	0.670057	0.9785
P15311	Ezrin	EZR	0.352682	0.89587
P52209	6-phosphogluconate dehydrogenase, decarboxylating	PGD	0.780244	0.981774
Q9NYL9	Tropomodulin-3	TMOD3	0.740362	0.991027
Q99623	Prohibitin-2	PHB2	0.556764	1.01793
O00139	Kinesin-like protein KIF2A	KIF2A	0.633099	0.972217
Q8TF42	Ubiquitin-associated and SH3 domain-containing protein B	UBASH3B	0.61744	1.0311
P35527	Keratin, type I cytoskeletal 9	KRT9	0.179788	0.724778
O95831	Apoptosis-inducing factor 1, mitochondrial	AIFM1	0.897207	0.997039
Q9UHD8	Septin-9	40057	0.705248	1.03683
P20810	Calpastatin	CAST	0.349372	0.931237
P49591	Serine--tRNA ligase, cytoplasmic	SARS	0.317962	0.972305
Q9UDT6	CAP-Gly domain-containing linker protein 2	CLIP2	0.542354	1.01939
O75533	Splicing factor 3B subunit 1	SF3B1	0.484371	0.961889
Q9Y6F6	Protein MRVI1	MRVI1	0.429777	1.06448
Q9C0C9	(E3-independent) E2 ubiquitin-conjugating enzyme	UBE2O	0.310794	1.0413
Q96K76	Ubiquitin carboxyl-terminal hydrolase 47	USP47	0.0561437	1.04962
Q9Y4I1	Unconventional myosin-Va	MYO5A	0.900025	1.01046
Q9UPU5	Ubiquitin carboxyl-terminal hydrolase 24	USP24	0.243057	1.01203
Q9BZF9	Uveal autoantigen with coiled-coil domains and ankyrin repeats	UACA	0.823533	1.01437
P04406	Glyceraldehyde-3-phosphate dehydrogenase	GAPDH	0.312905	0.977478
O95810	Caveolae-associated protein 2	CAVIN2	0.925832	1.00975
P00338	L-lactate dehydrogenase A chain	LDHA	0.61246	1.02814
O00151	PDZ and LIM domain protein 1	PDLIM1	0.758997	1.02464
Q15942	Zyxin	ZYX	0.534416	0.968745
P08758	Annexin A5	ANXA5	0.785543	0.980367
Q16181	Septin-7	39326	0.742155	1.0097
P78417	Glutathione S-transferase omega-1	GSTO1	0.868862	1.00728
P30740	Leukocyte elastase inhibitor	SERPINB1	0.599372	0.956821
Q16643	Drebrin	DBN1	0.988189	1.0049
Q96KP4	Cytosolic non-specific dipeptidase	CNDP2	0.883755	1.00695
Q16555	Dihydropyrimidinase-related protein 2	DPYSL2	0.260628	1.02352
A0FGR8	Extended synaptotagmin-2	ESYT2	0.461887	1.02924
Q9NY33	Dipeptidyl peptidase 3	DPP3	0.191317	1.02958
P23368	NAD-dependent malic enzyme, mitochondrial	ME2	0.710925	0.98648
Q7LDG7	RAS guanyl-releasing protein 2	RASGRP2	0.439508	1.04152
Q8TDZ2	[F-actin]-monooxygenase MICAL1	MICAL1	0.885202	0.995693
P48444	Coatomer subunit delta	ARCN1	0.232069	0.976227
P48147	Prolyl endopeptidase	PREP	0.720837	1.00558
P40763	Signal transducer and activator of transcription 3	STAT3	0.246094	1.02845
P98171	Rho GTPase-activating protein 4	ARHGAP4	0.877897	0.99552
Q4KMQ2	Anoctamin-6	ANO6	0.992478	1.00253
Q32MZ4	Leucine-rich repeat flightless-interacting protein 1	LRRFIP1	0.273096	0.949138
Q92598	Heat shock protein 105 kDa	HSPH1	0.352354	0.965729
Q96T51	RUN and FYVE domain-containing protein 1	RUFY1	0.307755	0.980307
P43243	Matrin-3	MATR3	0.307569	0.926885
Q9Y6N5	Sulfide:quinone oxidoreductase, mitochondrial	SQOR	0.7194	0.977155
Q92608	Dedicator of cytokinesis protein 2	DOCK2	0.720065	0.985155
P26640	Valine--tRNA ligase	VARS	0.674576	1.01656
Q9HC35	Echinoderm microtubule-associated protein-like 4	EML4	0.701237	0.984751
Q9UKV3	Apoptotic chromatin condensation inducer in the nucleus	ACIN1	0.595607	0.966919
Q86VS8	Protein Hook homolog 3	HOOK3	0.81195	0.994531
Q92878	DNA repair protein RAD50	RAD50	0.84526	1.01301
Q9H4B7	Tubulin beta-1 chain	TUBB1	0.708793	1.0434
P60174	Triosephosphate isomerase	TPI1	0.625977	0.979113
P08238	Heat shock protein HSP 90-beta	HSP90AB1	0.275739	0.949993
P07195	L-lactate dehydrogenase B chain	LDHB	0.181499	1.04334
P50395	Rab GDP dissociation inhibitor beta	GDI2	0.0706923	0.93662
P61978	Heterogeneous nuclear ribonucleoprotein K	HNRNPK	0.497036	0.939527
P40197	Platelet glycoprotein V	GP5	0.119043	1.1406
P19971	Thymidine phosphorylase	TYMP	0.458029	1.04831
O75874	Isocitrate dehydrogenase [NADP] cytoplasmic	IDH1	0.751692	0.990401
Q9NR12	PDZ and LIM domain protein 7	PDLIM7	0.992748	1.00398
P50570	Dynamin-2	DNM2	0.685757	0.99417
Q9UNF1	Melanoma-associated antigen D2	MAGED2	0.897457	0.994733
Q96QK1	Vacuolar protein sorting-associated protein 35	VPS35	0.498059	1.01386
P54920	Alpha-soluble NSF attachment protein	NAPA	0.827963	1.00989
Q92499	ATP-dependent RNA helicase DDX1	DDX1	0.192683	0.965398
O43182	Rho GTPase-activating protein 6	ARHGAP6	0.854357	1.01007
Q14554	Protein disulfide-isomerase A5	PDIA5	0.392757	1.18541
P21281	V-type proton ATPase subunit B, brain isoform	ATP6V1B2	0.456648	0.985328
P45974	Ubiquitin carboxyl-terminal hydrolase 5	USP5	0.514157	1.01564
O00231	26S proteasome non-ATPase regulatory subunit 11	PSMD11	0.450909	0.988893
Q8NG06	E3 ubiquitin-protein ligase TRIM58	TRIM58	0.561775	1.03892
P56192	Methionine--tRNA ligase, cytoplasmic	MARS	0.69392	1.00917
P21399	Cytoplasmic aconitate hydratase	ACO1	0.310569	1.03364
Q4V328	GRIP1-associated protein 1	GRIPAP1	0.836733	1.00707
O14974	Protein phosphatase 1 regulatory subunit 12A	PPP1R12A	0.479705	1.01669
Q9UGI8	Testin	TES	0.462244	0.94371
Q14289	Protein-tyrosine kinase 2-beta	PTK2B	0.281459	0.963038
Q13618	Cullin-3	CUL3	0.556585	0.986782
Q9Y263	Phospholipase A-2-activating protein	PLAA	0.465179	1.01046
Q9UHB6	LIM domain and actin-binding protein 1	LIMA1	0.677522	0.97745
Q9P2J5	Leucine--tRNA ligase, cytoplasmic	LARS	0.951489	1.00326
Q92616	eIF-2-alpha kinase activator GCN1	GCN1	0.576593	1.02156
P62258	14-3-3 protein epsilon	YWHAE	0.801448	1.02434
Q06323	Proteasome activator complex subunit 1	PSME1	0.5832	0.960707
O15143	Actin-related protein 2/3 complex subunit 1B	ARPC1B	0.296367	0.965283
P22626	Heterogeneous nuclear ribonucleoproteins A2/B1	HNRNPA2B1	0.309107	0.893229
P35232	Prohibitin	PHB	0.709956	0.98481
P47756	F-actin-capping protein subunit beta	CAPZB	0.260765	0.977139
P41240	Tyrosine-protein kinase CSK	CSK	0.250632	0.970589
P41218	Myeloid cell nuclear differentiation antigen	MNDA	0.400188	0.909618
O43390	Heterogeneous nuclear ribonucleoprotein R	HNRNPR	0.464438	0.942936
O60506	Heterogeneous nuclear ribonucleoprotein Q	SYNCRIP	0.349314	0.959545
P07948	Tyrosine-protein kinase Lyn	LYN	0.550372	1.04901
P23396	40S ribosomal protein S3	RPS3	0.460972	0.94234
O75558	Syntaxin-11	STX11	0.616037	1.0514
P63244	Receptor of activated protein C kinase 1	RACK1	0.467468	0.958133
P50453	Serpin B9	SERPINB9	0.0113684	0.912828
Q9UQ80	Proliferation-associated protein 2G4	PA2G4	0.265537	0.967334
P14314	Glucosidase 2 subunit beta	PRKCSH	0.347314	0.966965
Q6XQN6	Nicotinate phosphoribosyltransferase	NAPRT	0.646208	1.01205
P00505	Aspartate aminotransferase, mitochondrial	GOT2	0.261652	0.945932
P05023	Sodium/potassium-transporting ATPase subunit alpha-1	ATP1A1	0.582412	0.983629
Q14254	Flotillin-2	FLOT2	0.908875	1.00345
Q9NTJ5	Phosphatidylinositide phosphatase SAC1	SACM1L	0.925087	0.998401
Q13263	Transcription intermediary factor 1-beta	TRIM28	0.477704	0.953588
P04844	Dolichyl-diphosphooligosaccharide--protein glycosyltransferase subunit 2	RPN2	0.320795	1.05028
Q14677	Clathrin interactor 1	CLINT1	0.495349	1.02475
Q9UH99	SUN domain-containing protein 2	SUN2	0.464761	0.953303
Q3LXA3	Triokinase/FMN cyclase	TKFC	0.28621	1.02317
P55160	Nck-associated protein 1-like	NCKAP1L	0.448579	1.04105
Q8NEU8	DCC-interacting protein 13-beta	APPL2	0.954259	1.00438
O43242	26S proteasome non-ATPase regulatory subunit 3	PSMD3	0.198576	0.979812
Q15029	116 kDa U5 small nuclear ribonucleoprotein component	EFTUD2	0.273478	0.95035
P28331	NADH-ubiquinone oxidoreductase 75 kDa subunit, mitochondrial	NDUFS1	0.60874	1.0186
Q16666	Gamma-interferon-inducible protein 16	IFI16	0.466708	0.939817
P16157	Ankyrin-1	ANK1	0.330416	0.956083
Q13200	26S proteasome non-ATPase regulatory subunit 2	PSMD2	0.469278	0.982344
Q06124	Tyrosine-protein phosphatase non-receptor type 11	PTPN11	0.684638	1.00666
Q13451	Peptidyl-prolyl cis-trans isomerase FKBP5	FKBP5	0.407511	0.972928
O43432	Eukaryotic translation initiation factor 4 gamma 3	EIF4G3	0.0336265	1.04442
Q13435	Splicing factor 3B subunit 2	SF3B2	0.791763	0.986228
Q9Y6K9	NF-kappa-B essential modulator	IKBKG	0.0758853	1.05955
P27694	Replication protein A 70 kDa DNA-binding subunit	RPA1	0.714559	0.982282
Q8N163	Cell cycle and apoptosis regulator protein 2	CCAR2	0.313154	0.927333
Q02153	Guanylate cyclase soluble subunit beta-1	GUCY1B1	0.706212	0.990874
P35573	Glycogen debranching enzyme	AGL	0.252687	1.03656
P19838	Nuclear factor NF-kappa-B p105 subunit	NFKB1	0.822505	0.992314
Q1KMD3	Heterogeneous nuclear ribonucleoprotein U-like protein 2	HNRNPUL2	0.361567	0.940396
P20701	Integrin alpha-L	ITGAL	0.416162	0.935668
O60841	Eukaryotic translation initiation factor 5B	EIF5B	0.892848	1.0045
Q08378	Golgin subfamily A member 3	GOLGA3	0.591002	1.02866
Q5VYK3	Proteasome adapter and scaffold protein ECM29	ECPAS	0.0527138	1.05136
A5YKK6	CCR4-NOT transcription complex subunit 1	CNOT1	0.0826354	1.0597
O15031	Plexin-B2	PLXNB2	0.398489	1.02215
O94906	Pre-mRNA-processing factor 6	PRPF6	0.95663	1.00946
P04114	Apolipoprotein B-100	APOB	0.938803	1.00062
P37802	Transgelin-2	TAGLN2	0.898027	0.993889
P08567	Pleckstrin	PLEK	0.940312	1.00714
Q15404	Ras suppressor protein 1	RSU1	0.36707	1.10184
O00299	Chloride intracellular channel protein 1	CLIC1	0.790427	1.0107
Q9NZN3	EH domain-containing protein 3	EHD3	0.246152	0.932448
P40926	Malate dehydrogenase, mitochondrial	MDH2	0.24836	0.952938
P37837	Transaldolase	TALDO1	0.691485	0.985474
P06744	Glucose-6-phosphate isomerase	GPI	0.667708	0.980738
P51149	Ras-related protein Rab-7a	RAB7A	0.687587	1.02204
P40925	Malate dehydrogenase, cytoplasmic	MDH1	0.213343	0.949252
Q9UJU6	Drebrin-like protein	DBNL	0.721429	0.993221
P09525	Annexin A4	ANXA4	0.21138	0.935689
O14745	Na(+)/H(+) exchange regulatory cofactor NHE-RF1	SLC9A3R1	0.729651	0.983802
P00387	NADH-cytochrome b5 reductase 3	CYB5R3	0.632706	1.04851
Q14005	Pro-interleukin-16	IL16	0.678021	0.970915
P01137	Transforming growth factor beta-1 proprotein	TGFB1	0.310112	1.09907
Q9H939	Proline-serine-threonine phosphatase-interacting protein 2	PSTPIP2	0.207222	1.06315
P07225	Vitamin K-dependent protein S	PROS1	0.420139	1.07218
P07954	Fumarate hydratase, mitochondrial	FH	0.89411	0.995751
P12429	Annexin A3	ANXA3	0.732234	0.981007
P42224	Signal transducer and activator of transcription 1-alpha/beta	STAT1	0.862631	1.03833
P52306	Rap1 GTPase-GDP dissociation stimulator 1	RAP1GDS1	0.31623	1.0373
P62191	26S proteasome regulatory subunit 4	PSMC1	0.961654	1.00086
P50416	Carnitine O-palmitoyltransferase 1, liver isoform	CPT1A	0.895688	0.995117
P41250	Glycine--tRNA ligase	GARS	0.861192	0.995887
P23246	Splicing factor, proline- and glutamine-rich	SFPQ	0.46762	0.943131
P51858	Hepatoma-derived growth factor	HDGF	0.36331	0.937187
P62195	26S proteasome regulatory subunit 8	PSMC5	0.510444	0.984722
P18031	Tyrosine-protein phosphatase non-receptor type 1	PTPN1	0.924383	1.00506
Q7L1Q6	Basic leucine zipper and W2 domain-containing protein 1	BZW1	0.809082	0.993644
Q9Y2Q0	Phospholipid-transporting ATPase IA	ATP8A1	0.869443	1.0174
Q02108	Guanylate cyclase soluble subunit alpha-1	GUCY1A1	0.379358	1.02481
P05198	Eukaryotic translation initiation factor 2 subunit 1	EIF2S1	0.428373	0.976319
Q9BZZ5	Apoptosis inhibitor 5	API5	0.471736	0.96674
P00747	Plasminogen	PLG	0.75765	0.929526
P48637	Glutathione synthetase	GSS	0.557238	1.01856
Q8TD16	Protein bicaudal D homolog 2	BICD2	0.549849	0.970685
Q9Y262	Eukaryotic translation initiation factor 3 subunit L	EIF3L	0.0321256	0.972282
O00159	Unconventional myosin-Ic	MYO1C	0.467751	1.0489
Q96B97	SH3 domain-containing kinase-binding protein 1	SH3KBP1	0.367149	0.920647
Q9H2K8	Serine/threonine-protein kinase TAO3	TAOK3	0.67489	1.01262
Q9Y6D6	Brefeldin A-inhibited guanine nucleotide-exchange protein 1	ARFGEF1	0.770358	1.00859
Q16512	Serine/threonine-protein kinase N1	PKN1	0.505654	1.01487
Q8WVM8	Sec1 family domain-containing protein 1	SCFD1	0.401595	0.984526
P51608	Methyl-CpG-binding protein 2	MECP2	0.394899	0.921987
Q9NRY5	Protein FAM114A2	FAM114A2	0.741479	1.01
Q15057	Arf-GAP with coiled-coil, ANK repeat and PH domain-containing protein 2	ACAP2	0.44191	1.0215
O95202	Mitochondrial proton/calcium exchanger protein	LETM1	0.353482	1.02935
Q9NTI5	Sister chromatid cohesion protein PDS5 homolog B	PDS5B	0.437936	0.956989
Q92900	Regulator of nonsense transcripts 1	UPF1	0.73972	0.994521
Q96CV9	Optineurin	OPTN	0.600234	0.979767
O14976	Cyclin-G-associated kinase	GAK	0.520496	0.985054
O75165	DnaJ homolog subfamily C member 13	DNAJC13	0.387782	1.02086
P42338	Phosphatidylinositol 4,5-bisphosphate 3-kinase catalytic subunit beta isoform	PIK3CB	0.938309	0.997299
O00186	Syntaxin-binding protein 3	STXBP3	0.606983	1.01229
P52566	Rho GDP-dissociation inhibitor 2	ARHGDIB	0.346707	0.966583
Q15907	Ras-related protein Rab-11B	RAB11B	0.893226	1.01164
Q10567	AP-1 complex subunit beta-1	AP1B1	0.959077	0.997885
P35241	Radixin	RDX	0.999194	1.00087
Q9HBI1	Beta-parvin	PARVB	0.391545	1.08525
P30041	Peroxiredoxin-6	PRDX6	0.964898	0.999275
P04792	Heat shock protein beta-1	HSPB1	0.545167	0.928468
P18669	Phosphoglycerate mutase 1	PGAM1	0.603892	0.972305
P23219	Prostaglandin G/H synthase 1	PTGS1	0.928138	1.01823
Q13561	Dynactin subunit 2	DCTN2	0.669618	1.0121
Q07960	Rho GTPase-activating protein 1	ARHGAP1	0.734597	1.0144
Q9NUQ9	Protein FAM49B	FAM49B	0.977951	1.00113
O15117	FYN-binding protein 1	FYB1	0.766518	0.989402
P10644	cAMP-dependent protein kinase type I-alpha regulatory subunit	PRKAR1A	0.948213	1.00722
P52272	Heterogeneous nuclear ribonucleoprotein M	HNRNPM	0.487273	0.937268
Q96AG4	Leucine-rich repeat-containing protein 59	LRRC59	0.364629	1.05516
Q92841	Probable ATP-dependent RNA helicase DDX17	DDX17	0.531776	0.946757
P55084	Trifunctional enzyme subunit beta, mitochondrial	HADHB	0.37023	0.970262
P25786	Proteasome subunit alpha type-1	PSMA1	0.846251	0.984404
O60664	Perilipin-3	PLIN3	0.421974	0.972526
O75955	Flotillin-1	FLOT1	0.782208	1.01033
O94919	Endonuclease domain-containing 1 protein	ENDOD1	0.604242	0.969
Q9UNM6	26S proteasome non-ATPase regulatory subunit 13	PSMD13	0.0836252	1.02378
Q6PJW8	Consortin	CNST	0.551426	1.03231
Q9UIJ7	GTP:AMP phosphotransferase AK3, mitochondrial	AK3	0.493174	0.958832
P43405	Tyrosine-protein kinase SYK	SYK	0.363979	1.04336
O60229	Kalirin	KALRN	0.969146	0.999783
Q9NQW7	Xaa-Pro aminopeptidase 1	XPNPEP1	0.432666	1.02789
Q01433	AMP deaminase 2	AMPD2	0.566722	1.02386
Q13094	Lymphocyte cytosolic protein 2	LCP2	0.933522	1.00408
P13861	cAMP-dependent protein kinase type II-alpha regulatory subunit	PRKAR2A	0.107669	0.963154
Q16539	Mitogen-activated protein kinase 14	MAPK14	0.578091	0.987494
P31930	Cytochrome b-c1 complex subunit 1, mitochondrial	UQCRC1	0.441224	0.972832
Q07866	Kinesin light chain 1	KLC1	0.902598	1.00321
P13798	Acylamino-acid-releasing enzyme	APEH	0.0216932	0.958605
P14550	Aldo-keto reductase family 1 member A1	AKR1A1	0.200047	0.959051
Q96HC4	PDZ and LIM domain protein 5	PDLIM5	0.415369	1.05684
Q9Y3I0	tRNA-splicing ligase RtcB homolog	RTCB	0.25683	0.960149
Q96SB3	Neurabin-2	PPP1R9B	0.206084	1.03988
P23588	Eukaryotic translation initiation factor 4B	EIF4B	0.835656	0.993799
Q9NSE4	Isoleucine--tRNA ligase, mitochondrial	IARS2	0.736111	0.991314
Q15436	Protein transport protein Sec23A	SEC23A	0.0857449	1.04878
O95834	Echinoderm microtubule-associated protein-like 2	EML2	0.398189	1.02294
P49589	Cysteine--tRNA ligase, cytoplasmic	CARS	0.319688	1.02668
Q12931	Heat shock protein 75 kDa, mitochondrial	TRAP1	0.592784	1.02142
Q9P1Z2	Calcium-binding and coiled-coil domain-containing protein 1	CALCOCO1	0.0226128	1.09162
Q99460	26S proteasome non-ATPase regulatory subunit 1	PSMD1	0.697049	0.990235
Q9Y5L0	Transportin-3	TNPO3	0.0455017	1.05087
Q15042	Rab3 GTPase-activating protein catalytic subunit	RAB3GAP1	0.292849	1.04666
O15439	Multidrug resistance-associated protein 4	ABCC4	0.29087	1.06945
O43143	Pre-mRNA-splicing factor ATP-dependent RNA helicase DHX15	DHX15	0.35694	0.931418
P25098	Beta-adrenergic receptor kinase 1	GRK2	0.75085	1.01185
O15327	Type II inositol 3,4-bisphosphate 4-phosphatase	INPP4B	0.622418	1.02996
Q14C86	GTPase-activating protein and VPS9 domain-containing protein 1	GAPVD1	0.0573239	1.04965
Q9H7D0	Dedicator of cytokinesis protein 5	DOCK5	0.501207	1.02168
P46063	ATP-dependent DNA helicase Q1	RECQL	0.230823	0.935918
Q05397	Focal adhesion kinase 1	PTK2	0.746026	1.02095
Q8TEM1	Nuclear pore membrane glycoprotein 210	NUP210	0.761612	0.988431
P27816	Microtubule-associated protein 4	MAP4	0.939812	1.00408
Q92696	Geranylgeranyl transferase type-2 subunit alpha	RABGGTA	0.986478	1.00094
O94776	Metastasis-associated protein MTA2	MTA2	0.660367	0.971139
Q99683	Mitogen-activated protein kinase kinase kinase 5	MAP3K5	0.259231	1.04541
Q15276	Rab GTPase-binding effector protein 1	RABEP1	0.961225	1.00105
Q9BXJ9	N-alpha-acetyltransferase 15, NatA auxiliary subunit	NAA15	0.617104	1.01495
Q7L014	Probable ATP-dependent RNA helicase DDX46	DDX46	0.801458	0.989995
Q96KP1	Exocyst complex component 2	EXOC2	0.152826	1.0563
P63104	14-3-3 protein zeta/delta	YWHAZ	0.76274	0.980618
P23528	Cofilin-1	CFL1	0.305786	0.969152
P63010	AP-2 complex subunit beta	AP2B1	0.376974	1.03916
Q15084	Protein disulfide-isomerase A6	PDIA6	0.879467	1.00782
P12931	Proto-oncogene tyrosine-protein kinase Src	SRC	0.763318	1.03279
Q14847	LIM and SH3 domain protein 1	LASP1	0.423622	0.982104
Q15555	Microtubule-associated protein RP/EB family member 2	MAPRE2	0.779557	1.04527
P23284	Peptidyl-prolyl cis-trans isomerase B	PPIB	0.80427	1.01266
Q99497	Protein/nucleic acid deglycase DJ-1	PARK7	0.818651	0.992655
Q14344	Guanine nucleotide-binding protein subunit alpha-13	GNA13	0.252485	1.06142
P35908	Keratin, type II cytoskeletal 2 epidermal	KRT2	0.228189	0.752949
P50148	Guanine nucleotide-binding protein G(q) subunit alpha	GNAQ	0.649473	1.02429
P13797	Plastin-3	PLS3	0.856412	1.00888
P05771	Protein kinase C beta type	PRKCB	0.42973	1.03071
P11766	Alcohol dehydrogenase class-3	ADH5	0.96587	0.999483
P13804	Electron transfer flavoprotein subunit alpha, mitochondrial	ETFA	0.758525	0.990232
P61106	Ras-related protein Rab-14	RAB14	0.966685	1.00162
O75563	Src kinase-associated phosphoprotein 2	SKAP2	0.828011	1.01835
Q13043	Serine/threonine-protein kinase 4	STK4	0.485449	1.01731
Q15691	Microtubule-associated protein RP/EB family member 1	MAPRE1	0.74444	1.00879
P49407	Beta-arrestin-1	ARRB1	0.868211	1.01836
P19086	Guanine nucleotide-binding protein G(z) subunit alpha	GNAZ	0.321181	1.08608
Q9BT78	COP9 signalosome complex subunit 4	COPS4	0.592276	0.991802
Q13177	Serine/threonine-protein kinase PAK 2	PAK2	0.107961	0.955954
Q5SSJ5	Heterochromatin protein 1-binding protein 3	HP1BP3	0.472109	0.939358
P17980	26S proteasome regulatory subunit 6A	PSMC3	0.188462	0.97314
P43034	Platelet-activating factor acetylhydrolase IB subunit alpha	PAFAH1B1	0.451811	1.02476
O43747	AP-1 complex subunit gamma-1	AP1G1	0.847885	1.013
Q9NX63	MICOS complex subunit MIC19	CHCHD3	0.665762	1.02183
P17655	Calpain-2 catalytic subunit	CAPN2	0.460258	0.958979
Q9Y376	Calcium-binding protein 39	CAB39	0.685828	1.01144
B5ME19	Eukaryotic translation initiation factor 3 subunit C-like protein	EIF3CL	0.541444	0.96915
Q8IY22	C-Maf-inducing protein	CMIP	0.942055	1.00487
Q02818	Nucleobindin-1	NUCB1	0.989501	1.00039
P31040	Succinate dehydrogenase [ubiquinone] flavoprotein subunit, mitochondrial	SDHA	0.120892	0.924402
P55884	Eukaryotic translation initiation factor 3 subunit B	EIF3B	0.813208	0.993746
Q9Y2Z0	Protein SGT1 homolog	SUGT1	0.907933	1.0035
Q86UE4	Protein LYRIC	MTDH	0.793757	1.00818
P00390	Glutathione reductase, mitochondrial	GSR	0.947304	0.999957
Q96RU3	Formin-binding protein 1	FNBP1	0.390278	0.929844
P62495	Eukaryotic peptide chain release factor subunit 1	ETF1	0.874857	1.00585
P80723	Brain acid soluble protein 1	BASP1	0.629127	0.961509
P57737	Coronin-7	CORO7	0.754364	0.98935
Q15642	Cdc42-interacting protein 4	TRIP10	0.743176	1.01349
Q9UNH7	Sorting nexin-6	SNX6	0.340243	0.975281
Q8TD55	Pleckstrin homology domain-containing family O member 2	PLEKHO2	0.796657	1.01121
P0C7P3	Protein SLFN14	SLFN14	0.22622	0.965579
O00203	AP-3 complex subunit beta-1	AP3B1	0.738712	1.00944
O00567	Nucleolar protein 56	NOP56	0.500679	0.95329
P10155	60 kDa SS-A/Ro ribonucleoprotein	RO60	0.42653	0.954459
O00116	Alkyldihydroxyacetonephosphate synthase, peroxisomal	AGPS	0.77464	1.01075
P49189	4-trimethylaminobutyraldehyde dehydrogenase	ALDH9A1	0.362041	0.924944
Q9H4E7	Differentially expressed in FDCP 6 homolog	DEF6	0.464649	0.941404
Q9Y5X3	Sorting nexin-5	SNX5	0.281901	0.956192
Q8IZ83	Aldehyde dehydrogenase family 16 member A1	ALDH16A1	0.431516	1.02618
O00471	Exocyst complex component 5	EXOC5	0.356582	1.01689
Q15008	26S proteasome non-ATPase regulatory subunit 6	PSMD6	0.687021	1.01286
Q8TBC4	NEDD8-activating enzyme E1 catalytic subunit	UBA3	0.0838125	1.03357
P43403	Tyrosine-protein kinase ZAP-70	ZAP70	0.728503	0.977405
Q8NE71	ATP-binding cassette sub-family F member 1	ABCF1	0.641495	0.988621
Q9H2M9	Rab3 GTPase-activating protein non-catalytic subunit	RAB3GAP2	0.42149	1.04443
Q15459	Splicing factor 3A subunit 1	SF3A1	0.837341	0.9902
A2RUS2	DENN domain-containing protein 3	DENND3	0.650275	1.02591
P51610	Host cell factor 1	HCFC1	0.444547	0.95027
O00571	ATP-dependent RNA helicase DDX3X	DDX3X	0.491375	0.973154
Q9C0I1	Myotubularin-related protein 12	MTMR12	0.298452	1.04781
P53992	Protein transport protein Sec24C	SEC24C	0.0365806	0.967754
Q9Y2W1	Thyroid hormone receptor-associated protein 3	THRAP3	0.497589	0.945272
Q08AF3	Schlafen family member 5	SLFN5	0.574055	0.960993
Q16881	Thioredoxin reductase 1, cytoplasmic	TXNRD1	0.496716	1.01823
Q9Y5B9	FACT complex subunit SPT16	SUPT16H	0.561897	0.966416
Q92896	Golgi apparatus protein 1	GLG1	0.652622	0.980309
Q9NZB2	Constitutive coactivator of PPAR-gamma-like protein 1	FAM120A	0.411776	1.02047
Q93034	Cullin-5	CUL5	0.374017	1.02187
Q86YV0	RAS protein activator like-3	RASAL3	0.956355	0.999599
P36776	Lon protease homolog, mitochondrial	LONP1	0.35621	1.02162
Q12882	Dihydropyrimidine dehydrogenase [NADP(+)]	DPYD	0.930526	1.00527
Q9HCM2	Plexin-A4	PLXNA4	0.444968	1.04833
Q5T5C0	Syntaxin-binding protein 5	STXBP5	0.493341	1.02457
Q9UBE0	SUMO-activating enzyme subunit 1	SAE1	0.954171	0.99973
Q9UPT5	Exocyst complex component 7	EXOC7	0.590966	1.01284
Q6WCQ1	Myosin phosphatase Rho-interacting protein	MPRIP	0.917147	0.997769
Q13617	Cullin-2	CUL2	0.597571	0.987534
P02549	Spectrin alpha chain, erythrocytic 1	SPTA1	0.996135	1.0063
P07359	Platelet glycoprotein Ib alpha chain	GP1BA	0.420474	1.08595
P45880	Voltage-dependent anion-selective channel protein 2	VDAC2	0.55583	1.03759
P61026	Ras-related protein Rab-10	RAB10	0.578706	1.05096
Q14019	Coactosin-like protein	COTL1	0.119531	0.9128
Q6IBS0	Twinfilin-2	TWF2	0.524267	0.9801
Q15019	Septin-2	37500	0.76801	1.01669
P17858	ATP-dependent 6-phosphofructokinase, liver type	PFKL	0.899365	0.995299
P54819	Adenylate kinase 2, mitochondrial	AK2	0.922767	0.997306
P51572	B-cell receptor-associated protein 31	BCAP31	0.395446	0.965436
P20073	Annexin A7	ANXA7	0.587713	0.990884
P50995	Annexin A11	ANXA11	0.859674	0.994144
P21796	Voltage-dependent anion-selective channel protein 1	VDAC1	0.724424	1.02705
Q9UL46	Proteasome activator complex subunit 2	PSME2	0.909258	0.999384
P27695	DNA-(apurinic or apyrimidinic site) lyase	APEX1	0.480744	0.938593
Q08495	Dematin	DMTN	0.898545	0.996877
Q6DD88	Atlastin-3	ATL3	0.256319	1.05523
O60749	Sorting nexin-2	SNX2	0.623136	1.0111
P38159	RNA-binding motif protein, X chromosome	RBMX	0.402365	0.913878
P60900	Proteasome subunit alpha type-6	PSMA6	0.997106	1.0059
P33241	Lymphocyte-specific protein 1	LSP1	0.181072	0.851751
P61247	40S ribosomal protein S3a	RPS3A	0.454662	0.939218
P62333	26S proteasome regulatory subunit 10B	PSMC6	0.137325	1.03196
Q9UNZ2	NSFL1 cofactor p47	NSFL1C	0.898198	1.00245
Q9UNF0	Protein kinase C and casein kinase substrate in neurons protein 2	PACSIN2	0.897791	1.00422
P32455	Guanylate-binding protein 1	GBP1	0.987459	1.02579
P38117	Electron transfer flavoprotein subunit beta	ETFB	0.199731	0.957317
P42768	Wiskott-Aldrich syndrome protein	WAS	0.162646	1.03032
O95373	Importin-7	IPO7	0.689487	0.992246
P41091	Eukaryotic translation initiation factor 2 subunit 3	EIF2S3	0.906573	0.997424
Q7L591	Docking protein 3	DOK3	0.839606	1.01223
Q07955	Serine/arginine-rich splicing factor 1	SRSF1	0.423519	0.934581
Q92945	Far upstream element-binding protein 2	KHSRP	0.446315	0.925834
P42892	Endothelin-converting enzyme 1	ECE1	0.807712	1.01037
Q9HDC9	Adipocyte plasma membrane-associated protein	APMAP	0.965199	1.00359
Q9H2U2	Inorganic pyrophosphatase 2, mitochondrial	PPA2	0.209249	0.953147
Q02878	60S ribosomal protein L6	RPL6	0.559059	0.959171
P22695	Cytochrome b-c1 complex subunit 2, mitochondrial	UQCRC2	0.806429	0.991763
O43639	Cytoplasmic protein NCK2	NCK2	0.347798	0.945953
P22234	Multifunctional protein ADE2	PAICS	0.817315	0.992785
O95870	Phosphatidylserine lipase ABHD16A	ABHD16A	0.531168	1.03257
P15170	Eukaryotic peptide chain release factor GTP-binding subunit ERF3A	GSPT1	0.247113	1.03566
P34897	Serine hydroxymethyltransferase, mitochondrial	SHMT2	0.446501	1.02469
Q96A65	Exocyst complex component 4	EXOC4	0.433652	1.03877
Q9NSD9	Phenylalanine--tRNA ligase beta subunit	FARSB	0.507341	0.97062
Q13884	Beta-1-syntrophin	SNTB1	0.817264	0.992216
Q7L7X3	Serine/threonine-protein kinase TAO1	TAOK1	0.505089	1.03743
Q9Y608	Leucine-rich repeat flightless-interacting protein 2	LRRFIP2	0.642604	1.03274
Q9UEY8	Gamma-adducin	ADD3	0.841716	0.994616
P43686	26S proteasome regulatory subunit 6B	PSMC4	0.790197	0.993159
Q9H4A4	Aminopeptidase B	RNPEP	0.955455	1.00054
Q16543	Hsp90 co-chaperone Cdc37	CDC37	0.0871443	0.956617
Q8TAT6	Nuclear protein localization protein 4 homolog	NPLOC4	0.969068	1.00109
O75475	PC4 and SFRS1-interacting protein	PSIP1	0.324742	0.918638
Q14258	E3 ubiquitin/ISG15 ligase TRIM25	TRIM25	0.748896	1.01028
Q29RF7	Sister chromatid cohesion protein PDS5 homolog A	PDS5A	0.304381	0.94365
Q9Y4E8	Ubiquitin carboxyl-terminal hydrolase 15	USP15	0.245587	1.06338
O94826	Mitochondrial import receptor subunit TOM70	TOMM70	0.561824	1.01165
P22059	Oxysterol-binding protein 1	OSBP	0.707052	1.02038
Q8NBF2	NHL repeat-containing protein 2	NHLRC2	0.750278	0.983042
Q9Y230	RuvB-like 2	RUVBL2	0.746927	0.98981
Q04759	Protein kinase C theta type	PRKCQ	0.264331	1.04484
Q15181	Inorganic pyrophosphatase	PPA1	0.4664	1.04814
P07686	Beta-hexosaminidase subunit beta	HEXB	0.791108	0.988164
Q9BXP5	Serrate RNA effector molecule homolog	SRRT	0.871061	0.995088
Q96JB5	CDK5 regulatory subunit-associated protein 3	CDK5RAP3	0.783634	1.00483
O00232	26S proteasome non-ATPase regulatory subunit 12	PSMD12	0.611734	1.00719
P54619	5'-AMP-activated protein kinase subunit gamma-1	PRKAG1	0.817541	1.01337
P27986	Phosphatidylinositol 3-kinase regulatory subunit alpha	PIK3R1	0.330327	0.97413
Q8TD19	Serine/threonine-protein kinase Nek9	NEK9	0.244686	1.0155
Q86UT6	NLR family member X1	NLRX1	0.890587	0.995019
Q02880	DNA topoisomerase 2-beta	TOP2B	0.61345	0.974491
Q8N1G4	Leucine-rich repeat-containing protein 47	LRRC47	0.48612	0.973196
P09543	2',3'-cyclic-nucleotide 3'-phosphodiesterase	CNP	0.51103	1.02372
Q6ZU35	Cancer-related regulator of actin dynamics	CRAD	0.935087	1.00812
Q7Z2W4	Zinc finger CCCH-type antiviral protein 1	ZC3HAV1	0.728074	1.00499
Q9Y5K6	CD2-associated protein	CD2AP	0.905483	1.00371
P04424	Argininosuccinate lyase	ASL	0.747356	0.987935
Q9Y5M8	Signal recognition particle receptor subunit beta	SRPRB	0.251474	1.02184
P17480	Nucleolar transcription factor 1	UBTF	0.68955	0.97234
P78559	Microtubule-associated protein 1A	MAP1A	0.661597	1.02194
Q9BZQ8	Protein Niban	FAM129A	0.604315	0.979043
Q9Y4W6	AFG3-like protein 2	AFG3L2	0.717086	0.988635
Q8N3D4	EH domain-binding protein 1-like protein 1	EHBP1L1	0.176644	1.02056
Q08J23	tRNA (cytosine(34)-C(5))-methyltransferase	NSUN2	0.70258	0.977555
O60264	SWI/SNF-related matrix-associated actin-dependent regulator of chromatin subfamily A member 5	SMARCA5	0.520412	0.97188
O75592	E3 ubiquitin-protein ligase MYCBP2	MYCBP2	0.00764853	1.05636
Q5K651	Sterile alpha motif domain-containing protein 9	SAMD9	0.717699	1.00562
Q8N1F7	Nuclear pore complex protein Nup93	NUP93	0.539802	0.965241
Q9NQT8	Kinesin-like protein KIF13B	KIF13B	0.594831	1.01374
Q13428	Treacle protein	TCOF1	0.586447	0.951008
Q01970	1-phosphatidylinositol 4,5-bisphosphate phosphodiesterase beta-3	PLCB3	0.208156	0.979175
Q15477	Helicase SKI2W	SKIV2L	0.800142	0.985014
P60709	Actin, cytoplasmic 1	ACTB	0.909707	0.996263
P67936	Tropomyosin alpha-4 chain	TPM4	0.648606	0.970234
P09493	Tropomyosin alpha-1 chain	TPM1	0.485472	1.07157
P07737	Profilin-1	PFN1	0.355919	0.963189
Q04917	14-3-3 protein eta	YWHAH	0.64068	0.965735
P27105	Erythrocyte band 7 integral membrane protein	STOM	0.485161	1.05874
P31150	Rab GDP dissociation inhibitor alpha	GDI1	0.692094	0.986636
P16671	Platelet glycoprotein 4	CD36	0.713434	1.09553
P21291	Cysteine and glycine-rich protein 1	CSRP1	0.938128	1.00501
P61160	Actin-related protein 2	ACTR2	0.334431	0.962713
P09651	Heterogeneous nuclear ribonucleoprotein A1	HNRNPA1	0.331836	0.904323
Q13642	Four and a half LIM domains protein 1	FHL1	0.670345	0.961868
O75390	Citrate synthase, mitochondrial	CS	0.503629	0.979278
P10909	Clusterin	CLU	0.601148	1.05478
O75367	Core histone macro-H2A.1	H2AFY	0.369707	0.917606
P00491	Purine nucleoside phosphorylase	PNP	0.396338	0.960284
P15880	40S ribosomal protein S2	RPS2	0.511067	0.943126
P39656	Dolichyl-diphosphooligosaccharide--protein glycosyltransferase 48 kDa subunit	DDOST	0.998538	1.00139
P09486	SPARC	SPARC	0.687482	1.02894
P12081	Histidine--tRNA ligase, cytoplasmic	HARS	0.38054	1.01498
P07602	Prosaposin	PSAP	0.336234	0.935734
P17844	Probable ATP-dependent RNA helicase DDX5	DDX5	0.320731	0.906818
P46109	Crk-like protein	CRKL	0.647172	0.984986
P30040	Endoplasmic reticulum resident protein 29	ERP29	0.134005	0.949235
P62993	Growth factor receptor-bound protein 2	GRB2	0.943503	1.00391
O43294	Transforming growth factor beta-1-induced transcript 1 protein	TGFB1I1	0.170803	1.08809
Q9H223	EH domain-containing protein 4	EHD4	0.641134	1.01191
Q00013	55 kDa erythrocyte membrane protein	MPP1	0.706525	1.02363
Q9UI08	Ena/VASP-like protein	EVL	0.378206	0.906376
P07339	Cathepsin D	CTSD	0.539997	0.974335
Q9NXH8	Torsin-4A	TOR4A	0.721825	1.02984
Q9Y696	Chloride intracellular channel protein 4	CLIC4	0.679761	1.02856
P13716	Delta-aminolevulinic acid dehydratase	ALAD	0.536451	0.969205
P23526	Adenosylhomocysteinase	AHCY	0.0630364	0.955121
Q9BXS5	AP-1 complex subunit mu-1	AP1M1	0.947188	0.999143
P23141	Liver carboxylesterase 1	CES1	0.78705	0.956664
O75937	DnaJ homolog subfamily C member 8	DNAJC8	0.481018	0.937252
Q9Y3F4	Serine-threonine kinase receptor-associated protein	STRAP	0.688918	1.01423
Q96I99	Succinate--CoA ligase [GDP-forming] subunit beta, mitochondrial	SUCLG2	0.490579	0.940118
P19878	Neutrophil cytosol factor 2	NCF2	0.465923	0.943302
Q15046	Lysine--tRNA ligase	KARS	0.479753	0.96842
O43815	Striatin	STRN	0.534901	0.98816
Q9NTK5	Obg-like ATPase 1	OLA1	0.187108	0.953648
O43776	Asparagine--tRNA ligase, cytoplasmic	NARS	0.8617	1.00508
Q5JTV8	Torsin-1A-interacting protein 1	TOR1AIP1	0.363693	0.927272
Q9Y265	RuvB-like 1	RUVBL1	0.764897	0.991223
Q9P2R7	Succinate--CoA ligase [ADP-forming] subunit beta, mitochondrial	SUCLA2	0.370772	0.972444
Q9Y3A5	Ribosome maturation protein SBDS	SBDS	0.831156	0.990603
P49593	Protein phosphatase 1F	PPM1F	0.875541	1.00386
O75131	Copine-3	CPNE3	0.121545	0.964801
P35611	Alpha-adducin	ADD1	0.919814	1.00231
P51809	Vesicle-associated membrane protein 7	VAMP7	0.983031	1.00306
P30566	Adenylosuccinate lyase	ADSL	0.199914	0.976492
Q08257	Quinone oxidoreductase	CRYZ	0.598526	0.945332
Q99961	Endophilin-A2	SH3GL1	0.769387	1.00954
Q9P258	Protein RCC2	RCC2	0.554839	0.964561
O75746	Calcium-binding mitochondrial carrier protein Aralar1	SLC25A12	0.857125	1.00449
Q9NR46	Endophilin-B2	SH3GLB2	0.900458	1.00254
P42765	3-ketoacyl-CoA thiolase, mitochondrial	ACAA2	0.396207	0.940907
Q53EL6	Programmed cell death protein 4	PDCD4	0.836679	1.01902
Q14112	Nidogen-2	NID2	0.0766401	1.09719
P21283	V-type proton ATPase subunit C 1	ATP6V1C1	0.884164	1.00787
P11171	Protein 4.1	EPB41	0.358576	0.972447
Q9UBF2	Coatomer subunit gamma-2	COPG2	0.495797	1.02641
P43490	Nicotinamide phosphoribosyltransferase	NAMPT	0.868209	0.993823
Q15027	Arf-GAP with coiled-coil, ANK repeat and PH domain-containing protein 1	ACAP1	0.958228	1.00359
P29122	Proprotein convertase subtilisin/kexin type 6	PCSK6	0.423541	1.0871
Q9NUB1	Acetyl-coenzyme A synthetase 2-like, mitochondrial	ACSS1	0.17842	0.951029
Q8TC07	TBC1 domain family member 15	TBC1D15	0.0340427	1.06315
Q16401	26S proteasome non-ATPase regulatory subunit 5	PSMD5	0.805426	0.993306
P47897	Glutamine--tRNA ligase	QARS	0.0975924	0.970312
Q5T1M5	FK506-binding protein 15	FKBP15	0.332892	0.962716
Q9NUU7	ATP-dependent RNA helicase DDX19A	DDX19A	0.571671	0.979037
Q8NBQ5	Estradiol 17-beta-dehydrogenase 11	HSD17B11	0.516512	0.963986
Q9UKG1	DCC-interacting protein 13-alpha	APPL1	0.046046	1.05183
O60645	Exocyst complex component 3	EXOC3	0.338439	1.03146
O15357	Phosphatidylinositol 3,4,5-trisphosphate 5-phosphatase 2	INPPL1	0.350882	1.02418
P01133	Pro-epidermal growth factor	EGF	0.387671	1.0531
Q5T447	E3 ubiquitin-protein ligase HECTD3	HECTD3	0.181785	1.05067
Q14409	Glycerol kinase 3	GK3P	0.651812	1.02764
O75410	Transforming acidic coiled-coil-containing protein 1	TACC1	0.543918	1.021
Q12802	A-kinase anchor protein 13	AKAP13	0.941923	1.00053
P49321	Nuclear autoantigenic sperm protein	NASP	0.809865	0.988273
Q6VY07	Phosphofurin acidic cluster sorting protein 1	PACS1	0.0976059	0.960816
O43615	Mitochondrial import inner membrane translocase subunit TIM44	TIMM44	0.432671	0.988195
Q6ZMI0	Protein phosphatase 1 regulatory subunit 21	PPP1R21	0.66321	0.990087
O14727	Apoptotic protease-activating factor 1	APAF1	0.130034	0.972407
Q13315	Serine-protein kinase ATM	ATM	0.460118	0.946517
P61221	ATP-binding cassette sub-family E member 1	ABCE1	0.306141	0.973966
Q9P260	RAB11-binding protein RELCH	RELCH	0.953181	1.00785
P29590	Protein PML	PML	0.419309	0.942071
Q96P70	Importin-9	IPO9	0.732558	0.98748
P02775	Platelet basic protein	PPBP	0.391423	1.09098
P62937	Peptidyl-prolyl cis-trans isomerase A	PPIA	0.438789	0.966932
Q9Y277	Voltage-dependent anion-selective channel protein 3	VDAC3	0.640194	1.0475
P04899	Guanine nucleotide-binding protein G(i) subunit alpha-2	GNAI2	0.223711	1.02826
P32119	Peroxiredoxin-2	PRDX2	0.77231	0.981532
Q13011	Delta(3,5)-Delta(2,4)-dienoyl-CoA isomerase, mitochondrial	ECH1	0.776787	0.979921
P47755	F-actin-capping protein subunit alpha-2	CAPZA2	0.920477	1.00422
P06748	Nucleophosmin	NPM1	0.391125	0.913825
P54727	UV excision repair protein RAD23 homolog B	RAD23B	0.325009	0.974076
Q14165	Malectin	MLEC	0.854299	1.01806
Q9HC38	Glyoxalase domain-containing protein 4	GLOD4	0.501887	0.973901
P48426	Phosphatidylinositol 5-phosphate 4-kinase type-2 alpha	PIP4K2A	0.183915	0.956448
O75947	ATP synthase subunit d, mitochondrial	ATP5PD	0.973095	0.998125
P07203	Glutathione peroxidase 1	GPX1	0.618193	1.0564
P22061	Protein-L-isoaspartate(D-aspartate) O-methyltransferase	PCMT1	0.897467	0.994955
P30086	Phosphatidylethanolamine-binding protein 1	PEBP1	0.525104	0.961955
P55145	Mesencephalic astrocyte-derived neurotrophic factor	MANF	0.0576845	0.92425
P11940	Polyadenylate-binding protein 1	PABPC1	0.13729	0.969743
P50502	Hsc70-interacting protein	ST13	0.379278	1.02658
P09622	Dihydrolipoyl dehydrogenase, mitochondrial	DLD	0.112834	0.9445
P14866	Heterogeneous nuclear ribonucleoprotein L	HNRNPL	0.21121	0.872332
A0A0B4J2D5	Glutamine amidotransferase-like class 1 domain-containing protein 3B, mitochondrial	GATD3B	0.00979214	0.920355
Q8NBS9	Thioredoxin domain-containing protein 5	TXNDC5	0.255992	1.06161
Q05193	Dynamin-1	DNM1	0.884845	1.00699
Q9Y6W5	Wiskott-Aldrich syndrome protein family member 2	WASF2	0.606216	0.988224
Q86TP1	Exopolyphosphatase PRUNE1	PRUNE1	0.848387	0.991797
O95336	6-phosphogluconolactonase	PGLS	0.567169	1.03208
Q96AE4	Far upstream element-binding protein 1	FUBP1	0.406469	0.914041
Q96C19	EF-hand domain-containing protein D2	EFHD2	0.349275	0.897093
P36957	Dihydrolipoyllysine-residue succinyltransferase component of 2-oxoglutarate dehydrogenase complex, mitochondrial	DLST	0.299178	0.961108
O43488	Aflatoxin B1 aldehyde reductase member 2	AKR7A2	0.53643	1.06154
Q92556	Engulfment and cell motility protein 1	ELMO1	0.0617549	0.952182
P51812	Ribosomal protein S6 kinase alpha-3	RPS6KA3	0.703991	0.984209
O43852	Calumenin	CALU	0.374594	1.04143
P36542	ATP synthase subunit gamma, mitochondrial	ATP5F1C	0.327094	0.975198
Q12907	Vesicular integral-membrane protein VIP36	LMAN2	0.597644	0.985014
Q9NUV9	GTPase IMAP family member 4	GIMAP4	0.429001	0.913795
P25788	Proteasome subunit alpha type-3	PSMA3	0.980006	1.00326
P62701	40S ribosomal protein S4, X isoform	RPS4X	0.421991	0.934007
O14672	Disintegrin and metalloproteinase domain-containing protein 10	ADAM10	0.563729	1.04787
Q96CW1	AP-2 complex subunit mu	AP2M1	0.909266	1.00479
P15121	Aldo-keto reductase family 1 member B1	AKR1B1	0.111077	0.947503
P16152	Carbonyl reductase [NADPH] 1	CBR1	0.577773	1.02954
Q8NE86	Calcium uniporter protein, mitochondrial	MCU	0.677854	0.982608
O43396	Thioredoxin-like protein 1	TXNL1	0.670554	1.01259
Q96RT1	Erbin	ERBIN	0.8359	0.996306
P01009	Alpha-1-antitrypsin	SERPINA1	0.543705	1.0529
Q9Y251	Heparanase	HPSE	0.893259	1.02853
P25789	Proteasome subunit alpha type-4	PSMA4	0.659314	1.06342
P05067	Amyloid-beta precursor protein	APP	0.432904	1.06943
P61201	COP9 signalosome complex subunit 2	COPS2	0.46605	0.982385
P80303	Nucleobindin-2	NUCB2	0.909009	1.00452
P29218	Inositol monophosphatase 1	IMPA1	0.732514	0.984983
P61758	Prefoldin subunit 3	VBP1	0.709798	0.98992
Q14839	Chromodomain-helicase-DNA-binding protein 4	CHD4	0.436171	0.963176
Q5JSP0	FYVE, RhoGEF and PH domain-containing protein 3	FGD3	0.469739	1.01919
Q96CX2	BTB/POZ domain-containing protein KCTD12	KCTD12	0.745731	0.980272
P26440	Isovaleryl-CoA dehydrogenase, mitochondrial	IVD	0.203278	0.947453
Q15257	Serine/threonine-protein phosphatase 2A activator	PTPA	0.702301	1.01408
Q03519	Antigen peptide transporter 2	TAP2	0.444252	1.03141
Q9NQR4	Omega-amidase NIT2	NIT2	0.405651	0.975483
Q8WXF7	Atlastin-1	ATL1	0.432092	1.05756
Q8N8A2	Serine/threonine-protein phosphatase 6 regulatory ankyrin repeat subunit B	ANKRD44	0.652001	0.971702
P49821	NADH dehydrogenase [ubiquinone] flavoprotein 1, mitochondrial	NDUFV1	0.228732	1.04435
Q9H4A3	Serine/threonine-protein kinase WNK1	WNK1	0.426484	1.02234
P02647	Apolipoprotein A-I	APOA1	0.309868	1.08689
Q16799	Reticulon-1	RTN1	0.713666	0.983124
P23381	Tryptophan--tRNA ligase, cytoplasmic	WARS	0.672333	1.03229
O14818	Proteasome subunit alpha type-7	PSMA7	0.774342	1.02796
Q13098	COP9 signalosome complex subunit 1	GPS1	0.95488	1.00109
Q684P5	Rap1 GTPase-activating protein 2	RAP1GAP2	0.44069	1.04929
Q00059	Transcription factor A, mitochondrial	TFAM	0.165248	0.928892
O60496	Docking protein 2	DOK2	0.469872	0.975556
Q15067	Peroxisomal acyl-coenzyme A oxidase 1	ACOX1	0.818226	0.984084
Q9NVG8	TBC1 domain family member 13	TBC1D13	0.370259	1.04641
Q99873	Protein arginine N-methyltransferase 1	PRMT1	0.490888	0.978117
P30520	Adenylosuccinate synthetase isozyme 2	ADSS	0.579203	0.982613
Q9UPN7	Serine/threonine-protein phosphatase 6 regulatory subunit 1	PPP6R1	0.925558	0.994526
O14964	Hepatocyte growth factor-regulated tyrosine kinase substrate	HGS	0.830531	1.0101
P24752	Acetyl-CoA acetyltransferase, mitochondrial	ACAT1	0.413046	0.951745
O76094	Signal recognition particle subunit SRP72	SRP72	0.817044	0.99025
O75822	Eukaryotic translation initiation factor 3 subunit J	EIF3J	0.908006	0.996374
Q5W0V3	Protein FAM160B1	FAM160B1	0.654731	1.02679
Q68EM7	Rho GTPase-activating protein 17	ARHGAP17	0.997291	1.00061
Q15052	Rho guanine nucleotide exchange factor 6	ARHGEF6	0.410357	0.962077
P23786	Carnitine O-palmitoyltransferase 2, mitochondrial	CPT2	0.314208	0.951591
O95433	Activator of 90 kDa heat shock protein ATPase homolog 1	AHSA1	0.263507	0.972871
Q00341	Vigilin	HDLBP	0.947018	1.00249
Q99816	Tumor susceptibility gene 101 protein	TSG101	0.911012	1.0065
P55265	Double-stranded RNA-specific adenosine deaminase	ADAR	0.746183	0.98402
P48736	Phosphatidylinositol 4,5-bisphosphate 3-kinase catalytic subunit gamma isoform	PIK3CG	0.0239381	1.11244
P07332	Tyrosine-protein kinase Fes/Fps	FES	0.675839	1.01564
Q92538	Golgi-specific brefeldin A-resistance guanine nucleotide exchange factor 1	GBF1	0.110396	1.04914
Q12912	Lymphoid-restricted membrane protein	LRMP	0.519865	1.01146
P52333	Tyrosine-protein kinase JAK3	JAK3	0.246687	1.03775
P53814	Smoothelin	SMTN	0.678272	1.02471
P11387	DNA topoisomerase 1	TOP1	0.503814	0.948212
Q9BZL4	Protein phosphatase 1 regulatory subunit 12C	PPP1R12C	0.314471	1.05373
Q8NF91	Nesprin-1	SYNE1	0.440096	0.946743
Q9H269	Vacuolar protein sorting-associated protein 16 homolog	VPS16	0.429087	0.983619
Q96JH7	Deubiquitinating protein VCIP135	VCPIP1	0.428088	1.04822
Q12768	WASH complex subunit 5	WASHC5	0.571312	0.989998
P49792	E3 SUMO-protein ligase RanBP2	RANBP2	0.687774	1.02302
P61981	14-3-3 protein gamma	YWHAG	0.75964	0.982569
P27348	14-3-3 protein theta	YWHAQ	0.569936	0.981906
Q14141	Septin-6	38961	0.838587	1.00967
Q15365	Poly(rC)-binding protein 1	PCBP1	0.266173	0.970051
P0DP23	Calmodulin-1	CALM1	0.804355	0.991473
O00161	Synaptosomal-associated protein 23	SNAP23	0.374672	1.02113
P00918	Carbonic anhydrase 2	CA2	0.307355	0.90813
Q9NQC3	Reticulon-4	RTN4	0.453808	1.10305
P60981	Destrin	DSTN	0.698617	1.05526
P16949	Stathmin	STMN1	0.859649	0.994841
P37840	Alpha-synuclein	SNCA	0.972603	0.997307
O43665	Regulator of G-protein signaling 10	RGS10	0.434351	0.963296
Q13162	Peroxiredoxin-4	PRDX4	0.915604	0.996814
P26599	Polypyrimidine tract-binding protein 1	PTBP1	0.541171	0.968721
P62249	40S ribosomal protein S16	RPS16	0.343661	0.93672
Q9BS26	Endoplasmic reticulum resident protein 44	ERP44	0.598829	1.02262
P00568	Adenylate kinase isoenzyme 1	AK1	0.462993	1.06578
P18124	60S ribosomal protein L7	RPL7	0.491243	0.944214
Q9UJZ1	Stomatin-like protein 2, mitochondrial	STOML2	0.228236	1.07189
P25787	Proteasome subunit alpha type-2	PSMA2	0.999664	1.00357
Q99733	Nucleosome assembly protein 1-like 4	NAP1L4	0.857441	0.997653
P51991	Heterogeneous nuclear ribonucleoprotein A3	HNRNPA3	0.202696	0.870592
Q9Y224	RNA transcription, translation and transport factor protein	RTRAF	0.352188	0.945354
O43516	WAS/WASL-interacting protein family member 1	WIPF1	0.449063	1.01765
Q99719	Septin-5	38596	0.707241	1.02979
P08865	40S ribosomal protein SA	RPSA	0.892907	1.00682
Q8IUI8	Cytokine receptor-like factor 3	CRLF3	0.301103	0.975427
Q99685	Monoglyceride lipase	MGLL	0.84189	0.988558
Q9Y266	Nuclear migration protein nudC	NUDC	0.867182	0.995958
P62424	60S ribosomal protein L7a	RPL7A	0.597443	0.963773
Q92973	Transportin-1	TNPO1	0.357317	0.971938
Q9NP72	Ras-related protein Rab-18	RAB18	0.547958	1.0204
Q9Y371	Endophilin-B1	SH3GLB1	0.36721	0.982216
P17174	Aspartate aminotransferase, cytoplasmic	GOT1	0.497157	1.01934
P28482	Mitogen-activated protein kinase 1	MAPK1	0.400355	0.984553
P39019	40S ribosomal protein S19	RPS19	0.785355	0.983294
P10768	S-formylglutathione hydrolase	ESD	0.756863	1.01726
P25325	3-mercaptopyruvate sulfurtransferase	MPST	0.642621	1.0338
Q14103	Heterogeneous nuclear ribonucleoprotein D0	HNRNPD	0.455485	0.923086
P26196	Probable ATP-dependent RNA helicase DDX6	DDX6	0.960189	0.99898
P27338	Amine oxidase [flavin-containing] B	MAOB	0.199174	1.09346
Q9UHL4	Dipeptidyl peptidase 2	DPP7	0.303317	0.881135
P10515	Dihydrolipoyllysine-residue acetyltransferase component of pyruvate dehydrogenase complex, mitochondrial	DLAT	0.842892	0.993774
Q8WYJ6	Septin-1	37135	0.728114	1.02179
P29466	Caspase-1	CASP1	0.760029	0.98348
P35237	Serpin B6	SERPINB6	0.351461	0.94677
O14618	Copper chaperone for superoxide dismutase	CCS	0.68158	0.945023
O43399	Tumor protein D54	TPD52L2	0.172979	1.04647
P49257	Protein ERGIC-53	LMAN1	0.544833	1.03227
Q13303	Voltage-gated potassium channel subunit beta-2	KCNAB2	0.691848	1.02878
O76003	Glutaredoxin-3	GLRX3	0.204437	1.03061
P61421	V-type proton ATPase subunit d 1	ATP6V0D1	0.709805	1.01363
P48739	Phosphatidylinositol transfer protein beta isoform	PITPNB	0.807998	0.987739
O43681	ATPase ASNA1	ASNA1	0.332043	1.01475
O60884	DnaJ homolog subfamily A member 2	DNAJA2	0.670612	0.98436
P11310	Medium-chain specific acyl-CoA dehydrogenase, mitochondrial	ACADM	0.218201	0.955984
P08559	Pyruvate dehydrogenase E1 component subunit alpha, somatic form, mitochondrial	PDHA1	0.619525	0.983806
Q9Y2X3	Nucleolar protein 58	NOP58	0.547227	0.966539
P60228	Eukaryotic translation initiation factor 3 subunit E	EIF3E	0.12491	0.965151
P20042	Eukaryotic translation initiation factor 2 subunit 2	EIF2S2	0.81334	1.00357
O75489	NADH dehydrogenase [ubiquinone] iron-sulfur protein 3, mitochondrial	NDUFS3	0.926595	1.00411
Q4G0F5	Vacuolar protein sorting-associated protein 26B	VPS26B	0.432753	0.98297
P50452	Serpin B8	SERPINB8	0.496933	0.946073
Q96C86	m7GpppX diphosphatase	DCPS	0.671145	0.975311
P50213	Isocitrate dehydrogenase [NAD] subunit alpha, mitochondrial	IDH3A	0.690817	0.989357
Q14155	Rho guanine nucleotide exchange factor 7	ARHGEF7	0.520491	1.02256
Q9BZF1	Oxysterol-binding protein-related protein 8	OSBPL8	0.521724	1.02217
Q6ZVM7	TOM1-like protein 2	TOM1L2	0.655399	1.01826
Q9BUJ2	Heterogeneous nuclear ribonucleoprotein U-like protein 1	HNRNPUL1	0.301328	0.92687
Q12905	Interleukin enhancer-binding factor 2	ILF2	0.31271	0.909859
P23743	Diacylglycerol kinase alpha	DGKA	0.999189	0.997547
P52790	Hexokinase-3	HK3	0.493818	0.957926
Q9Y2T2	AP-3 complex subunit mu-1	AP3M1	0.998383	1.00112
P25685	DnaJ homolog subfamily B member 1	DNAJB1	0.420786	1.02294
Q16822	Phosphoenolpyruvate carboxykinase [GTP], mitochondrial	PCK2	0.0399725	1.07651
Q99523	Sortilin	SORT1	0.91469	1.00665
P52788	Spermine synthase	SMS	0.902554	0.99644
Q6P3W7	SCY1-like protein 2	SCYL2	0.826649	0.99032
Q8IYI6	Exocyst complex component 8	EXOC8	0.623033	1.02069
P53041	Serine/threonine-protein phosphatase 5	PPP5C	0.752097	0.990353
P46379	Large proline-rich protein BAG6	BAG6	0.205547	1.03937
Q13546	Receptor-interacting serine/threonine-protein kinase 1	RIPK1	0.573242	1.00958
P17812	CTP synthase 1	CTPS1	0.922445	1.00249
Q9BX10	GTP-binding protein 2	GTPBP2	0.857532	1.00976
Q9ULA0	Aspartyl aminopeptidase	DNPEP	0.418999	1.02405
O75534	Cold shock domain-containing protein E1	CSDE1	0.855438	1.00343
P49758	Regulator of G-protein signaling 6	RGS6	0.953823	0.999617
Q02790	Peptidyl-prolyl cis-trans isomerase FKBP4	FKBP4	0.475787	0.975503
Q5VY43	Platelet endothelial aggregation receptor 1	PEAR1	0.2992	1.06548
Q8NDB2	B-cell scaffold protein with ankyrin repeats	BANK1	0.439558	1.02909
Q9NRW7	Vacuolar protein sorting-associated protein 45	VPS45	0.381619	1.03672
P20936	Ras GTPase-activating protein 1	RASA1	0.672236	1.02509
O15372	Eukaryotic translation initiation factor 3 subunit H	EIF3H	0.900566	0.996975
Q32P44	Echinoderm microtubule-associated protein-like 3	EML3	0.94733	0.997248
Q15750	TGF-beta-activated kinase 1 and MAP3K7-binding protein 1	TAB1	0.135789	0.985468
Q12797	Aspartyl/asparaginyl beta-hydroxylase	ASPH	0.986771	1.00284
O95232	Luc7-like protein 3	LUC7L3	0.685509	0.973067
Q13724	Mannosyl-oligosaccharide glucosidase	MOGS	0.588973	1.02134
Q6NVY1	3-hydroxyisobutyryl-CoA hydrolase, mitochondrial	HIBCH	0.747966	0.982194
Q8WXG6	MAP kinase-activating death domain protein	MADD	0.541757	1.03531
Q9H9A6	Leucine-rich repeat-containing protein 40	LRRC40	0.571052	1.01291
Q15020	Squamous cell carcinoma antigen recognized by T-cells 3	SART3	0.271275	0.935519
Q9Y6Y8	SEC23-interacting protein	SEC23IP	0.913927	1.00256
P49619	Diacylglycerol kinase gamma	DGKG	0.455774	0.983046
Q9P2R3	Rabankyrin-5	ANKFY1	0.994784	1.00292
P49959	Double-strand break repair protein MRE11	MRE11	0.794913	0.986856
O43306	Adenylate cyclase type 6	ADCY6	0.938583	0.999004
Q9H3N1	Thioredoxin-related transmembrane protein 1	TMX1	0.0478983	0.958257
Q9HD20	Manganese-transporting ATPase 13A1	ATP13A1	0.334474	1.02277
Q8WWM7	Ataxin-2-like protein	ATXN2L	0.911472	1.0077
Q99615	DnaJ homolog subfamily C member 7	DNAJC7	0.904528	0.99686
Q5JRX3	Presequence protease, mitochondrial	PITRM1	0.492495	1.04188
P00738	Haptoglobin	HP	0.0935982	1.4178
Q92609	TBC1 domain family member 5	TBC1D5	0.013106	0.921424
P42356	Phosphatidylinositol 4-kinase alpha	PI4KA	0.611006	0.985291
Q9H3S7	Tyrosine-protein phosphatase non-receptor type 23	PTPN23	0.493517	0.987017
P18583	Protein SON	SON	0.473529	0.96244
O60826	Coiled-coil domain-containing protein 22	CCDC22	0.00157336	1.11557
Q8WXH0	Nesprin-2	SYNE2	0.745668	0.971918
A6NHR9	Structural maintenance of chromosomes flexible hinge domain-containing protein 1	SMCHD1	0.533491	0.975779
P11717	Cation-independent mannose-6-phosphate receptor	IGF2R	0.992018	0.996439
A6NC98	Coiled-coil domain-containing protein 88B	CCDC88B	0.707468	0.982802
P62805	Histone H4	HIST1H4A	0.380135	0.892317
P16401	Histone H1.5	HIST1H1B	0.556094	0.938186
P59998	Actin-related protein 2/3 complex subunit 4	ARPC4	0.838961	0.992258
P09211	Glutathione S-transferase P	GSTP1	0.265856	0.940833
P06702	Protein S100-A9	S100A9	0.652021	0.950172
P05109	Protein S100-A8	S100A8	0.676777	0.95658
P60953	Cell division control protein 42 homolog	CDC42	0.889894	0.992343
O75368	SH3 domain-binding glutamic acid-rich-like protein	SH3BGRL	0.29745	0.97443
P09972	Fructose-bisphosphate aldolase C	ALDOC	0.116681	0.935758
P52907	F-actin-capping protein subunit alpha-1	CAPZA1	0.372825	0.976683
P09104	Gamma-enolase	ENO2	0.565362	1.03981
P30044	Peroxiredoxin-5, mitochondrial	PRDX5	0.695321	0.982857
Q99439	Calponin-2	CNN2	0.475678	0.951392
Q13637	Ras-related protein Rab-32	RAB32	0.965754	1.00714
P61604	10 kDa heat shock protein, mitochondrial	HSPE1	0.193637	0.929159
Q15286	Ras-related protein Rab-35	RAB35	0.921718	0.996651
P09382	Galectin-1	LGALS1	0.322775	0.900271
P07741	Adenine phosphoribosyltransferase	APRT	0.733195	0.987425
O15511	Actin-related protein 2/3 complex subunit 5	ARPC5	0.107519	1.05478
P05388	60S acidic ribosomal protein P0	RPLP0	0.542845	0.949855
P00441	Superoxide dismutase [Cu-Zn]	SOD1	0.322946	0.971008
P35813	Protein phosphatase 1A	PPM1A	0.544925	0.983916
Q96FW1	Ubiquitin thioesterase OTUB1	OTUB1	0.323619	0.97328
Q9BR76	Coronin-1B	CORO1B	0.677875	1.02519
Q99714	3-hydroxyacyl-CoA dehydrogenase type-2	HSD17B10	0.449648	0.974132
P46783	40S ribosomal protein S10	RPS10	0.607676	0.957123
Q00325	Phosphate carrier protein, mitochondrial	SLC25A3	0.68983	0.973696
P84095	Rho-related GTP-binding protein RhoG	RHOG	0.188528	1.04123
P62277	40S ribosomal protein S13	RPS13	0.430315	0.929667
P00492	Hypoxanthine-guanine phosphoribosyltransferase	HPRT1	0.156799	0.967095
P36578	60S ribosomal protein L4	RPL4	0.617241	0.961296
P17252	Protein kinase C alpha type	PRKCA	0.289068	1.04782
P28066	Proteasome subunit alpha type-5	PSMA5	0.979289	1.00155
O75791	GRB2-related adapter protein 2	GRAP2	0.225192	0.936229
Q13596	Sorting nexin-1	SNX1	0.999471	1.0014
Q99426	Tubulin-folding cofactor B	TBCB	0.2171	0.964337
O15400	Syntaxin-7	STX7	0.389944	0.957271
P62906	60S ribosomal protein L10a	RPL10A	0.34354	0.912601
P62280	40S ribosomal protein S11	RPS11	0.436627	0.941295
Q9H479	Fructosamine-3-kinase	FN3K	0.814896	1.02928
Q96CN7	Isochorismatase domain-containing protein 1	ISOC1	0.44974	1.068
Q9UHY1	Nuclear receptor-binding protein	NRBP1	0.882335	0.994218
Q92522	Histone H1x	H1FX	0.404161	0.921819
P46781	40S ribosomal protein S9	RPS9	0.521359	0.940372
Q96AP7	Endothelial cell-selective adhesion molecule	ESAM	0.970463	0.998208
P53990	IST1 homolog	IST1	0.963647	1.00145
Q8TC12	Retinol dehydrogenase 11	RDH11	0.709873	1.05215
Q9ULZ3	Apoptosis-associated speck-like protein containing a CARD	PYCARD	0.739157	0.973463
P24539	ATP synthase F(0) complex subunit B1, mitochondrial	ATP5PB	0.694911	0.983975
P31323	cAMP-dependent protein kinase type II-beta regulatory subunit	PRKAR2B	0.924093	0.995018
Q9HB71	Calcyclin-binding protein	CACYBP	0.44592	0.964575
P21964	Catechol O-methyltransferase	COMT	0.658085	0.976413
P63241	Eukaryotic translation initiation factor 5A-1	EIF5A	0.706333	1.01099
Q16698	2,4-dienoyl-CoA reductase, mitochondrial	DECR1	0.418476	0.975825
Q9BX67	Junctional adhesion molecule C	JAM3	0.8988	1.01517
Q99747	Gamma-soluble NSF attachment protein	NAPG	0.777356	0.987941
Q9Y624	Junctional adhesion molecule A	F11R	0.944458	1.00034
Q15233	Non-POU domain-containing octamer-binding protein	NONO	0.423164	0.950435
P06132	Uroporphyrinogen decarboxylase	UROD	0.501791	0.941713
O75347	Tubulin-specific chaperone A	TBCA	0.111	0.959343
Q16836	Hydroxyacyl-coenzyme A dehydrogenase, mitochondrial	HADH	0.94222	1.00536
Q8WZA0	Protein LZIC	LZIC	0.782091	0.993365
O60488	Long-chain-fatty-acid--CoA ligase 4	ACSL4	0.639394	1.02264
Q8TCJ2	Dolichyl-diphosphooligosaccharide--protein glycosyltransferase subunit STT3B	STT3B	0.665734	1.01941
P61081	NEDD8-conjugating enzyme Ubc12	UBE2M	0.148479	1.02871
P30085	UMP-CMP kinase	CMPK1	0.0313066	0.938393
P19404	NADH dehydrogenase [ubiquinone] flavoprotein 2, mitochondrial	NDUFV2	0.571099	1.02136
Q9NS28	Regulator of G-protein signaling 18	RGS18	0.940876	0.998896
P36959	GMP reductase 1	GMPR	0.994283	1.00653
O95747	Serine/threonine-protein kinaseR1	OXSR1	0.806304	1.00611
P28070	Proteasome subunit beta type-4	PSMB4	0.431959	1.06861
P35914	Hydroxymethylglutaryl-CoA lyase, mitochondrial	HMGCL	0.620019	1.02417
O95299	NADH dehydrogenase [ubiquinone] 1 alpha subcomplex subunit 10, mitochondrial	NDUFA10	0.889046	0.995664
Q13620	Cullin-4B	CUL4B	0.787501	0.994221
P32019	Type II inositol 1,4,5-trisphosphate 5-phosphatase	INPP5B	0.477642	0.975818
P55735	Protein SEC13 homolog	SEC13	0.647341	0.992094
Q7Z5R6	Amyloid beta A4 precursor protein-binding family B member 1-interacting protein	APBB1IP	0.397366	0.94204
O00743	Serine/threonine-protein phosphatase 6 catalytic subunit	PPP6C	0.245073	0.970451
Q9NZQ3	NCK-interacting protein with SH3 domain	NCKIPSD	0.343359	1.03437
P30038	Delta-1-pyrroline-5-carboxylate dehydrogenase, mitochondrial	ALDH4A1	0.14601	1.05322
P43250	G protein-coupled receptor kinase 6	GRK6	0.658757	1.01007
Q04446	1,4-alpha-glucan-branching enzyme	GBE1	0.244583	1.07234
P19784	Casein kinase II subunit alpha'	CSNK2A2	0.730349	0.99203
Q93052	Lipoma-preferred partner	LPP	0.732534	1.02244
P23919	Thymidylate kinase	DTYMK	0.74565	1.00541
O94905	Erlin-2	ERLIN2	0.394518	1.02145
Q13107	Ubiquitin carboxyl-terminal hydrolase 4	USP4	0.115872	0.974518
O15231	Zinc finger protein 185	ZNF185	0.75866	0.986564
P39023	60S ribosomal protein L3	RPL3	0.373097	0.932663
Q8N9U0	Tandem C2 domains nuclear protein	TC2N	0.386219	1.14021
O60268	Uncharacterized protein KIAA0513	KIAA0513	0.875476	0.990802
P00352	Retinal dehydrogenase 1	ALDH1A1	0.962236	0.999371
Q9NZ32	Actin-related protein 10	ACTR10	0.482428	1.02767
Q5H9R7	Serine/threonine-protein phosphatase 6 regulatory subunit 3	PPP6R3	0.868148	1.00369
Q5SW96	Low density lipoprotein receptor adapter protein 1	LDLRAP1	0.270628	1.06451
Q9H7Z7	Prostaglandin E synthase 2	PTGES2	0.281282	1.01766
Q8N6H7	ADP-ribosylation factor GTPase-activating protein 2	ARFGAP2	0.533337	0.981485
P51570	Galactokinase	GALK1	0.0817856	1.03755
O75886	Signal transducing adapter molecule 2	STAM2	0.246219	1.0263
Q96KG9	N-terminal kinase-like protein	SCYL1	0.331026	1.03659
Q14232	Translation initiation factor eIF-2B subunit alpha	EIF2B1	0.770917	1.00757
P62917	60S ribosomal protein L8	RPL8	0.33804	0.929774
Q9Y315	Deoxyribose-phosphate aldolase	DERA	0.895603	1.00421
Q9NTJ4	Alpha-mannosidase 2C1	MAN2C1	0.902918	1.00524
O15371	Eukaryotic translation initiation factor 3 subunit D	EIF3D	0.718763	0.992468
O15498	Synaptobrevin homolog YKT6	YKT6	0.0591255	1.05221
P19474	E3 ubiquitin-protein ligase TRIM21	TRIM21	0.679572	1.02018
Q13217	DnaJ homolog subfamily C member 3	DNAJC3	0.855036	1.00898
Q13287	N-myc-interactor	NMI	0.746226	0.9862
P98194	Calcium-transporting ATPase type 2C member 1	ATP2C1	0.775036	1.01809
Q8N9N7	Leucine-rich repeat-containing protein 57	LRRC57	0.618874	1.01741
Q6JBY9	CapZ-interacting protein	RCSD1	0.936701	1.01265
Q8N490	Probable hydrolase PNKD	PNKD	0.817677	0.963811
Q16204	Coiled-coil domain-containing protein 6	CCDC6	0.0122863	1.05997
Q9H845	Acyl-CoA dehydrogenase family member 9, mitochondrial	ACAD9	0.383094	1.04521
Q6NYC8	Phostensin	PPP1R18	0.286916	0.921476
P02774	Vitamin D-binding protein	GC	0.989287	1.00848
Q7Z478	ATP-dependent RNA helicase DHX29	DHX29	0.090948	1.0758
Q9H425	Uncharacterized protein C1orf198	C1orf198	0.215571	1.05483
Q92625	Ankyrin repeat and SAM domain-containing protein 1A	ANKS1A	0.825882	1.01489
O60832	H/ACA ribonucleoprotein complex subunit DKC1	DKC1	0.58358	0.96265
P68400	Casein kinase II subunit alpha	CSNK2A1	0.653355	0.9848
Q9NTX5	Ethylmalonyl-CoA decarboxylase	ECHDC1	0.366175	0.964329
O43719	HIV Tat-specific factor 1	HTATSF1	0.695063	0.980215
Q7Z460	CLIP-associating protein 1	CLASP1	0.113867	1.02587
Q9P253	Vacuolar protein sorting-associated protein 18 homolog	VPS18	0.479698	1.01925
P52594	Arf-GAP domain and FG repeat-containing protein 1	AGFG1	0.114055	0.938014
Q9UL15	BAG family molecular chaperone regulator 5	BAG5	0.509511	1.03294
Q02252	Methylmalonate-semialdehyde dehydrogenase [acylating], mitochondrial	ALDH6A1	0.246186	0.965467
Q15386	Ubiquitin-protein ligase E3C	UBE3C	0.356987	1.04453
Q8ND71	GTPase IMAP family member 8	GIMAP8	0.642896	0.96852
Q9Y5X1	Sorting nexin-9	SNX9	0.622095	0.975657
Q6PGP7	Tetratricopeptide repeat protein 37	TTC37	0.976499	1.00055
P49915	GMP synthase [glutamine-hydrolyzing]	GMPS	0.692499	0.980918
Q96M96	FYVE, RhoGEF and PH domain-containing protein 4	FGD4	0.346041	1.05087
Q9BTW9	Tubulin-specific chaperone D	TBCD	0.118123	1.08379
Q14166	Tubulin--tyrosine ligase-like protein 12	TTLL12	0.752799	1.01674
Q6P2E9	Enhancer of mRNA-decapping protein 4	EDC4	0.861964	0.996045
Q15036	Sorting nexin-17	SNX17	0.682732	0.977404
Q9Y4E1	WASH complex subunit 2C	WASHC2C	0.550579	0.976235
P19525	Interferon-induced, double-stranded RNA-activated protein kinase	EIF2AK2	0.0359062	1.0497
A2RRP1	Neuroblastoma-amplified sequence	NBAS	0.139465	0.957526
P18084	Integrin beta-5	ITGB5	0.941647	1.00555
Q08945	FACT complex subunit SSRP1	SSRP1	0.615949	0.968083
Q9HAB8	Phosphopantothenate--cysteine ligase	PPCS	0.905793	0.99723
P48449	Lanosterol synthase	LSS	0.580599	1.03257
Q9H270	Vacuolar protein sorting-associated protein 11 homolog	VPS11	0.813436	0.993269
P16435	NADPH--cytochrome P450 reductase	POR	0.21523	0.947989
O43592	Exportin-T	XPOT	0.300019	1.03608
Q8IWV7	E3 ubiquitin-protein ligase UBR1	UBR1	0.639984	1.03494
Q9NYF8	Bcl-2-associated transcription factor 1	BCLAF1	0.312809	0.929329
Q99459	Cell division cycle 5-like protein	CDC5L	0.404116	0.945213
Q9UHB9	Signal recognition particle subunit SRP68	SRP68	0.400272	0.949064
Q9Y450	HBS1-like protein	HBS1L	0.585204	0.981621
Q8WXE9	Stonin-2	STON2	0.873014	1.01131
Q9P107	GEM-interacting protein	GMIP	0.698717	1.01618
Q9HAV7	GrpE protein homolog 1, mitochondrial	GRPEL1	0.814995	1.0073
Q567U6	Coiled-coil domain-containing protein 93	CCDC93	0.684817	1.01406
Q9NZM3	Intersectin-2	ITSN2	0.435807	0.972534
Q96AX1	Vacuolar protein sorting-associated protein 33A	VPS33A	0.280491	1.03273
Q14978	Nucleolar and coiled-body phosphoprotein 1	NOLC1	0.463981	0.938858
P02649	Apolipoprotein E	APOE	0.90454	0.972388
Q9NV70	Exocyst complex component 1	EXOC1	0.281783	1.06201
P61011	Signal recognition particle 54 kDa protein	SRP54	0.642788	1.01989
Q6YHK3	CD109 antigen	CD109	0.403105	0.843489
P83111	Serine beta-lactamase-like protein LACTB, mitochondrial	LACTB	0.781788	1.01097
Q8IUD2	ELKS/Rab6-interacting/CAST family member 1	ERC1	0.142503	1.05722
Q04206	Transcription factor p65	RELA	0.304328	1.05747
Q9NVE7	Pantothenate kinase 4	PANK4	0.557198	1.02113
P68366	Tubulin alpha-4A chain	TUBA4A	0.986409	1.01094
Q9BQE3	Tubulin alpha-1C chain	TUBA1C	0.749029	1.02593
P68871	Hemoglobin subunit beta	HBB	0.733279	1.36721
Q06830	Peroxiredoxin-1	PRDX1	0.513475	0.962689
P60842	Eukaryotic initiation factor 4A-I	EIF4A1	0.691599	0.987111
O00194	Ras-related protein Rab-27B	RAB27B	0.696942	1.03653
Q3ZCW2	Galectin-related protein	LGALSL	0.946913	1.0082
P52597	Heterogeneous nuclear ribonucleoprotein F	HNRNPF	0.709489	0.976129
P68036	Ubiquitin-conjugating enzyme E2 L3	UBE2L3	0.16363	0.9599
Q9H299	SH3 domain-binding glutamic acid-rich-like protein 3	SH3BGRL3	0.820261	0.985714
P04179	Superoxide dismutase [Mn], mitochondrial	SOD2	0.939206	0.992807
Q9Y6E0	Serine/threonine-protein kinase 24	STK24	0.473166	1.02432
P62826	GTP-binding nuclear protein Ran	RAN	0.0942327	0.923732
Q9P289	Serine/threonine-protein kinase 26	STK26	0.0528327	0.95237
P69905	Hemoglobin subunit alpha	HBA1	0.759958	1.27067
P48047	ATP synthase subunit O, mitochondrial	ATP5PO	0.503888	1.02394
P04632	Calpain small subunit 1	CAPNS1	0.0514056	0.926705
P30048	Thioredoxin-dependent peroxide reductase, mitochondrial	PRDX3	0.207819	0.950205
P62241	40S ribosomal protein S8	RPS8	0.635974	0.96855
P38919	Eukaryotic initiation factor 4A-III	EIF4A3	0.195837	0.934831
P09496	Clathrin light chain A	CLTA	0.209204	0.95666
Q13148	TAR DNA-binding protein 43	TARDBP	0.342218	0.950007
Q8NC51	Plasminogen activator inhibitor 1 RNA-binding protein	SERBP1	0.416275	0.924805
P61163	Alpha-centractin	ACTR1A	0.963553	1.0004
P09497	Clathrin light chain B	CLTB	0.0221994	0.94773
Q13185	Chromobox protein homolog 3	CBX3	0.298731	0.928723
Q8IZP0	Abl interactor 1	ABI1	0.640205	1.01651
P30050	60S ribosomal protein L12	RPL12	0.403439	0.963915
P13073	Cytochrome c oxidase subunit 4 isoform 1, mitochondrial	COX4I1	0.85677	0.988144
P46777	60S ribosomal protein L5	RPL5	0.316585	0.905649
P40121	Macrophage-capping protein	CAPG	0.715676	0.964496
Q9BUL8	Programmed cell death protein 10	PDCD10	0.42818	1.03235
P26583	High mobility group protein B2	HMGB2	0.358904	0.908357
P26373	60S ribosomal protein L13	RPL13	0.495878	0.935669
P62316	Small nuclear ribonucleoprotein Sm D2	SNRPD2	0.631231	0.968496
O14979	Heterogeneous nuclear ribonucleoprotein D-like	HNRNPDL	0.875664	0.992933
O75351	Vacuolar protein sorting-associated protein 4B	VPS4B	0.0226044	0.927675
Q96AX2	Ras-related protein Rab-37	RAB37	0.911638	1.00946
P36969	Phospholipid hydroperoxide glutathione peroxidase	GPX4	0.699448	1.0215
P46977	Dolichyl-diphosphooligosaccharide--protein glycosyltransferase subunit STT3A	STT3A	0.788227	1.01301
P30084	Enoyl-CoA hydratase, mitochondrial	ECHS1	0.110883	0.936496
P62081	40S ribosomal protein S7	RPS7	0.466341	0.943218
O95866	Megakaryocyte and platelet inhibitory receptor G6b	MPIG6B	0.208769	1.06938
Q13510	Acid ceramidase	ASAH1	0.0433574	0.913753
Q13619	Cullin-4A	CUL4A	0.629366	1.01356
P08311	Cathepsin G	CTSG	0.701008	1.04171
Q9UJ70	N-acetyl-D-glucosamine kinase	NAGK	0.372941	0.940071
P51575	P2X purinoceptor 1	P2RX1	0.712291	1.02365
O60256	Phosphoribosyl pyrophosphate synthase-associated protein 2	PRPSAP2	0.391855	1.01447
Q01469	Fatty acid-binding protein 5	FABP5	0.942027	0.995878
P08621	U1 small nuclear ribonucleoprotein 70 kDa	SNRNP70	0.478326	0.945523
Q9UN37	Vacuolar protein sorting-associated protein 4A	VPS4A	0.480577	0.98808
Q15382	GTP-binding protein Rheb	RHEB	0.64027	1.03204
Q15435	Protein phosphatase 1 regulatory subunit 7	PPP1R7	0.712813	1.01676
P35659	Protein DEK	DEK	0.394571	0.927239
Q99704	Docking protein 1	DOK1	0.888977	0.992123
Q03518	Antigen peptide transporter 1	TAP1	0.985605	1.00064
O60493	Sorting nexin-3	SNX3	0.0154204	1.0831
Q9UBQ7	Glyoxylate reductase/hydroxypyruvate reductase	GRHPR	0.315584	0.928823
P62753	40S ribosomal protein S6	RPS6	0.41266	0.928894
P26368	Splicing factor U2AF 65 kDa subunit	U2AF2	0.448556	0.937662
O75844	CAAX prenyl protease 1 homolog	ZMPSTE24	0.80941	0.983515
P50402	Emerin	EMD	0.3926	0.976068
Q9BTV4	Transmembrane protein 43	TMEM43	0.61446	0.982162
Q16762	Thiosulfate sulfurtransferase	TST	0.98286	1.00135
P30419	Glycylpeptide N-tetradecanoyltransferase 1	NMT1	0.648567	0.978921
Q13442	28 kDa heat- and acid-stable phosphoprotein	PDAP1	0.732102	1.01253
P31153	S-adenosylmethionine synthase isoform type-2	MAT2A	0.871839	0.994675
P12268	Inosine-5'-monophosphate dehydrogenase 2	IMPDH2	0.400021	0.955101
Q9UKM9	RNA-binding protein Raly	RALY	0.468559	0.934149
Q9H0P0	Cytosolic 5'-nucleotidase 3A	NT5C3A	0.644325	1.02922
Q8TEA8	D-aminoacyl-tRNA deacylase 1	DTD1	0.830681	0.993062
Q16795	NADH dehydrogenase [ubiquinone] 1 alpha subcomplex subunit 9, mitochondrial	NDUFA9	0.269446	1.07903
O95861	3'(2'),5'-bisphosphate nucleotidase 1	BPNT1	0.643633	1.01292
P22307	Non-specific lipid-transfer protein	SCP2	0.05429	0.959435
Q9BT09	Protein canopy homolog 3	CNPY3	0.409433	0.973489
Q53GQ0	Very-long-chain 3-oxoacyl-CoA reductase	HSD17B12	0.916076	1.0128
Q07666	KH domain-containing, RNA-binding, signal transduction-associated protein 1	KHDRBS1	0.692826	0.968985
P14927	Cytochrome b-c1 complex subunit 7	UQCRB	0.767686	1.02327
P20618	Proteasome subunit beta type-1	PSMB1	0.997508	0.997526
P62750	60S ribosomal protein L23a	RPL23A	0.781501	0.984289
P08236	Beta-glucuronidase	GUSB	0.994354	1.00519
P53582	Methionine aminopeptidase 1	METAP1	0.121599	1.03992
Q9UKK9	ADP-sugar pyrophosphatase	NUDT5	0.00184234	0.917458
P06865	Beta-hexosaminidase subunit alpha	HEXA	0.432115	0.982334
P57764	Gasdermin-D	GSDMD	0.200805	1.06616
Q9Y305	Acyl-coenzyme A thioesterase 9, mitochondrial	ACOT9	0.298836	0.964447
P55809	Succinyl-CoA:3-ketoacid coenzyme A transferase 1, mitochondrial	OXCT1	0.243067	0.954579
O15212	Prefoldin subunit 6	PFDN6	0.885299	1.00354
Q9Y2S2	Lambda-crystallin homolog	CRYL1	0.946713	0.998724
P55010	Eukaryotic translation initiation factor 5	EIF5	0.341293	0.96062
Q9Y3Q8	TSC22 domain family protein 4	TSC22D4	0.639271	1.019
O75306	NADH dehydrogenase [ubiquinone] iron-sulfur protein 2, mitochondrial	NDUFS2	0.646431	1.02699
Q00169	Phosphatidylinositol transfer protein alpha isoform	PITPNA	0.433947	0.981018
O75821	Eukaryotic translation initiation factor 3 subunit G	EIF3G	0.869515	0.992706
Q8WU79	Stromal membrane-associated protein 2	SMAP2	0.820325	0.994324
Q9UBS4	DnaJ homolog subfamily B member 11	DNAJB11	0.795586	1.01631
P12955	Xaa-Pro dipeptidase	PEPD	0.730521	1.01092
P22087	rRNA 2'-O-methyltransferase fibrillarin	FBL	0.482984	0.949555
P33121	Long-chain-fatty-acid--CoA ligase 1	ACSL1	0.927912	1.0045
Q9Y228	TRAF3-interacting JNK-activating modulator	TRAF3IP3	0.947716	1.00109
Q9UN19	Dual adapter for phosphotyrosine and 3-phosphotyrosine and 3-phosphoinositide	DAPP1	0.340192	1.04637
O00422	Histone deacetylase complex subunit SAP18	SAP18	0.279259	0.923906
Q13126	S-methyl-5'-thioadenosine phosphorylase	MTAP	0.66965	0.992044
O00754	Lysosomal alpha-mannosidase	MAN2B1	0.209909	0.927842
Q14432	cGMP-inhibited 3',5'-cyclic phosphodiesterase A	PDE3A	0.667961	1.02343
Q9BZV1	UBX domain-containing protein 6	UBXN6	0.97784	0.999894
P08174	Complement decay-accelerating factor	CD55	0.997504	1.00494
Q9UIQ6	Leucyl-cystinyl aminopeptidase	LNPEP	0.683103	0.986637
O95865	N(G),N(G)-dimethylarginine dimethylaminohydrolase 2	DDAH2	0.230742	1.06781
O00534	von Willebrand factor A domain-containing protein 5A	VWA5A	0.360584	1.0734
P51114	Fragile X mental retardation syndrome-related protein 1	FXR1	0.87062	1.00577
P30519	Heme oxygenase 2	HMOX2	0.785729	1.01368
P12544	Granzyme A	GZMA	0.517378	1.09131
Q9Y5P4	Collagen type IV alpha-3-binding protein	COL4A3BP	0.952632	0.997782
Q12874	Splicing factor 3A subunit 3	SF3A3	0.346707	0.938239
O75832	26S proteasome non-ATPase regulatory subunit 10	PSMD10	0.137102	0.944982
Q12846	Syntaxin-4	STX4	0.239259	1.03642
Q92783	Signal transducing adapter molecule 1	STAM	0.0602063	1.08833
O94886	CSC1-like protein 1	TMEM63A	0.594979	1.04041
Q9UBB4	Ataxin-10	ATXN10	0.642903	0.983693
Q9NVK5	FGFR1 oncogene partner 2	FGFR1OP2	0.793067	0.992136
Q17RC7	Exocyst complex component 3-like protein 4	EXOC3L4	0.982149	1.00037
O00154	Cytosolic acyl coenzyme A thioester hydrolase	ACOT7	0.250353	1.07467
Q8TB24	Ras and Rab interactor 3	RIN3	0.516859	1.01637
Q99598	Translin-associated protein X	TSNAX	0.166318	0.946231
P55036	26S proteasome non-ATPase regulatory subunit 4	PSMD4	0.129929	0.946185
P35236	Tyrosine-protein phosphatase non-receptor type 7	PTPN7	0.577529	0.978782
Q66K14	TBC1 domain family member 9B	TBC1D9B	0.283565	1.053
A6NI72	Putative neutrophil cytosol factor 1B	NCF1B	0.247535	0.881926
P46060	Ran GTPase-activating protein 1	RANGAP1	0.793522	1.00805
Q9Y383	Putative RNA-binding protein Luc7-like 2	LUC7L2	0.534907	0.933183
Q9H098	Protein FAM107B	FAM107B	0.784773	1.02041
Q96T76	MMS19 nucleotide excision repair protein homolog	MMS19	0.156157	1.08112
Q96Q11	CCA tRNA nucleotidyltransferase 1, mitochondrial	TRNT1	0.143436	1.04488
Q04323	UBX domain-containing protein 1	UBXN1	0.2239	1.03508
Q8N335	Glycerol-3-phosphate dehydrogenase 1-like protein	GPD1L	0.552215	1.02044
Q86TV6	Tetratricopeptide repeat protein 7B	TTC7B	0.692857	0.984119
Q7Z6I6	Rho GTPase-activating protein 30	ARHGAP30	0.909286	1.00264
Q5JWF2	Guanine nucleotide-binding protein G(s) subunit alpha isoforms XLas	GNAS	0.823203	0.995296
P49662	Caspase-4	CASP4	0.427253	1.02524
Q9Y6G9	Cytoplasmic dynein 1 light intermediate chain 1	DYNC1LI1	0.0819889	1.03968
Q15389	Angiopoietin-1	ANGPT1	0.365028	1.09137
O14776	Transcription elongation regulator 1	TCERG1	0.649261	0.96904
O95721	Synaptosomal-associated protein 29	SNAP29	0.303296	1.05902
Q14118	Dystroglycan	DAG1	0.497169	1.02959
Q9Y210	Short transient receptor potential channel 6	TRPC6	0.683575	1.01301
P45954	Short/branched chain specific acyl-CoA dehydrogenase, mitochondrial	ACADSB	0.385221	1.05793
Q66K74	Microtubule-associated protein 1S	MAP1S	0.585528	0.980122
Q9BZH6	WD repeat-containing protein 11	WDR11	0.783245	0.986267
Q99447	Ethanolamine-phosphate cytidylyltransferase	PCYT2	0.153524	1.04169
O14920	Inhibitor of nuclear factor kappa-B kinase subunit beta	IKBKB	0.45648	1.02389
Q9H5N1	Rab GTPase-binding effector protein 2	RABEP2	0.588388	1.01704
O00329	Phosphatidylinositol 4,5-bisphosphate 3-kinase catalytic subunit delta isoform	PIK3CD	0.552835	1.02534
Q9UBT2	SUMO-activating enzyme subunit 2	UBA2	0.72345	0.976488
Q92890	Ubiquitin recognition factor in ER-associated degradation protein 1	UFD1	0.721488	0.987896
Q6NXE6	Armadillo repeat-containing protein 6	ARMC6	0.148077	1.04461
Q6PI48	Aspartate--tRNA ligase, mitochondrial	DARS2	0.0801742	1.0334
P14735	Insulin-degrading enzyme	IDE	0.142583	1.03321
O15269	Serine palmitoyltransferase 1	SPTLC1	0.911004	1.00413
P20702	Integrin alpha-X	ITGAX	0.733869	0.984701
Q6P1M0	Long-chain fatty acid transport protein 4	SLC27A4	0.850883	1.00864
O43290	U4/U6.U5 tri-snRNP-associated protein 1	SART1	0.629551	0.975242
Q9NP81	Serine--tRNA ligase, mitochondrial	SARS2	0.862607	0.994947
Q14669	E3 ubiquitin-protein ligase TRIP12	TRIP12	0.619572	0.981042
Q13492	Phosphatidylinositol-binding clathrin assembly protein	PICALM	0.38426	0.975108
Q08AM6	Protein VAC14 homolog	VAC14	0.40434	1.02953
P09327	Villin-1	VIL1	0.147864	1.17572
Q00796	Sorbitol dehydrogenase	SORD	0.274205	0.964455
O43314	Inositol hexakisphosphate and diphosphoinositol-pentakisphosphate kinase 2	PPIP5K2	0.145733	1.10769
Q9UPN4	Centrosomal protein of 131 kDa	CEP131	0.889801	1.00821
Q7Z4W1	L-xylulose reductase	DCXR	0.598348	0.990047
Q15813	Tubulin-specific chaperone E	TBCE	0.0343345	1.08149
Q4G0N4	NAD kinase 2, mitochondrial	NADK2	0.0307037	1.09533
Q6P996	Pyridoxal-dependent decarboxylase domain-containing protein 1	PDXDC1	0.990554	1.00019
O60547	GDP-mannose 4,6 dehydratase	GMDS	0.299381	1.04793
Q09161	Nuclear cap-binding protein subunit 1	NCBP1	0.489715	0.954803
A1A4S6	Rho GTPase-activating protein 10	ARHGAP10	0.532738	0.97884
P42345	Serine/threonine-protein kinase mTOR	MTOR	0.24175	1.04378
Q7Z2K6	Endoplasmic reticulum metallopeptidase 1	ERMP1	0.204745	1.06244
O95671	Probable bifunctional dTTP/UTP pyrophosphatase/methyltransferase protein	ASMTL	0.770368	1.01878
O15027	Protein transport protein Sec16A	SEC16A	0.535446	0.893374
P08195	4F2 cell-surface antigen heavy chain	SLC3A2	0.402984	1.04092
Q96QH2	PML-RARA-regulated adapter molecule 1	PRAM1	0.852682	0.989279
Q13616	Cullin-1	CUL1	0.307961	0.97329
P07951	Tropomyosin beta chain	TPM2	0.982468	0.99139
P16402	Histone H1.3	HIST1H1D	0.462752	0.910377
P07910	Heterogeneous nuclear ribonucleoproteins C1/C2	HNRNPC	0.307423	0.895285
Q9NVA2	Septin-11	40787	0.628799	0.966792
P61088	Ubiquitin-conjugating enzyme E2 N	UBE2N	0.151698	0.967519
P61006	Ras-related protein Rab-8A	RAB8A	0.534695	0.970173
P11169	Solute carrier family 2, facilitated glucose transporter member 3	SLC2A3	0.118056	1.19808
Q5SQ64	Lymphocyte antigen 6 complex locus protein G6f	LY6G6F	0.667636	1.0344
O94973	AP-2 complex subunit alpha-2	AP2A2	0.23715	1.04075
P39687	Acidic leucine-rich nuclear phosphoprotein 32 family member A	ANP32A	0.489324	0.918683
P42167	Lamina-associated polypeptide 2, isoforms beta/gamma	TMPO	0.343566	0.906521
P18621	60S ribosomal protein L17	RPL17	0.570021	0.949227
P30405	Peptidyl-prolyl cis-trans isomerase F, mitochondrial	PPIF	0.421181	0.952338
P29692	Elongation factor 1-delta	EEF1D	0.663613	0.987116
P30626	Sorcin	SRI	0.771363	0.985836
P10606	Cytochrome c oxidase subunit 5B, mitochondrial	COX5B	0.914533	1.003
P51452	Dual specificity protein phosphatase 3	DUSP3	0.208434	1.0551
Q92688	Acidic leucine-rich nuclear phosphoprotein 32 family member B	ANP32B	0.6016	0.9579
P05387	60S acidic ribosomal protein P2	RPLP2	0.584867	0.960294
Q15056	Eukaryotic translation initiation factor 4H	EIF4H	0.730405	0.979515
Q14012	Calcium/calmodulin-dependent protein kinase type 1	CAMK1	0.683809	1.02491
P06239	Tyrosine-protein kinase Lck	LCK	0.611771	0.946002
P14854	Cytochrome c oxidase subunit 6B1	COX6B1	0.66605	0.978691
Q7L9L4	MOB kinase activator 1B	MOB1B	0.0675404	0.956962
P53004	Biliverdin reductase A	BLVRA	0.991975	1.00026
O95292	Vesicle-associated membrane protein-associated protein B/C	VAPB	0.828342	1.00898
P52565	Rho GDP-dissociation inhibitor 1	ARHGDIA	0.290307	0.971026
O00499	Myc box-dependent-interacting protein 1	BIN1	0.89497	0.989675
O75396	Vesicle-trafficking protein SEC22b	SEC22B	0.899017	1.00449
P20674	Cytochrome c oxidase subunit 5A, mitochondrial	COX5A	0.670395	0.977615
Q99829	Copine-1	CPNE1	0.895315	0.987432
Q9Y2Q3	Glutathione S-transferase kappa 1	GSTK1	0.0569787	0.903571
P11908	Ribose-phosphate pyrophosphokinase 2	PRPS2	0.765135	0.993374
P63098	Calcineurin subunit B type 1	PPP3R1	0.0686554	1.06766
Q9UEW8	STE20/SPS1-related proline-alanine-rich protein kinase	STK39	0.135542	1.04869
O43583	Density-regulated protein	DENR	0.751038	0.996124
O00170	AH receptor-interacting protein	AIP	0.320839	0.952089
P11177	Pyruvate dehydrogenase E1 component subunit beta, mitochondrial	PDHB	0.88461	0.99342
Q16718	NADH dehydrogenase [ubiquinone] 1 alpha subcomplex subunit 5	NDUFA5	0.274734	1.05082
P48509	CD151 antigen	CD151	0.256585	1.14558
Q13151	Heterogeneous nuclear ribonucleoprotein A0	HNRNPA0	0.477131	0.929131
P25398	40S ribosomal protein S12	RPS12	0.563198	0.948909
P49755	Transmembrane emp24 domain-containing protein 10	TMED10	0.921333	1.00475
Q15418	Ribosomal protein S6 kinase alpha-1	RPS6KA1	0.0964007	1.05568
P43487	Ran-specific GTPase-activating protein	RANBP1	0.775691	1.01057
Q01105	Protein SET	SET	0.346863	0.9047
P49841	Glycogen synthase kinase-3 beta	GSK3B	0.627991	1.0273
Q9UL25	Ras-related protein Rab-21	RAB21	0.925423	0.998936
P46734	Dual specificity mitogen-activated protein kinase kinase 3	MAP2K3	0.228852	1.02712
Q8WWY3	U4/U6 small nuclear ribonucleoprotein Prp31	PRPF31	0.429171	0.926655
Q6ICL3	Transport and Golgi organization protein 2 homolog	TANGO2	0.661992	1.02444
P05091	Aldehyde dehydrogenase, mitochondrial	ALDH2	0.423859	0.952212
P47985	Cytochrome b-c1 complex subunit Rieske, mitochondrial	UQCRFS1	0.890842	1.003
Q8N5K1	CDGSH iron-sulfur domain-containing protein 2	CISD2	0.55189	0.96769
P28062	Proteasome subunit beta type-8	PSMB8	0.62269	1.04752
P08571	Monocyte differentiation antigen CD14	CD14	0.515995	0.939663
P62330	ADP-ribosylation factor 6	ARF6	0.81765	0.993728
Q7L5N1	COP9 signalosome complex subunit 6	COPS6	0.792513	0.993686
Q15363	Transmembrane emp24 domain-containing protein 2	TMED2	0.157209	1.09245
Q9H0E2	Toll-interacting protein	TOLLIP	0.413631	1.03456
P55008	Allograft inflammatory factor 1	AIF1	0.150298	0.872622
P50454	Serpin H1	SERPINH1	0.450527	0.961195
Q9NQG5	Regulation of nuclear pre-mRNA domain-containing protein 1B	RPRD1B	0.969246	1.00308
Q9NXG2	THUMP domain-containing protein 1	THUMPD1	0.87633	0.996017
O75190	DnaJ homolog subfamily B member 6	DNAJB6	0.186971	1.07508
Q9Y6D5	Brefeldin A-inhibited guanine nucleotide-exchange protein 2	ARFGEF2	0.721738	0.988657
P40429	60S ribosomal protein L13a	RPL13A	0.572825	0.970261
P18433	Receptor-type tyrosine-protein phosphatase alpha	PTPRA	0.411579	1.05323
Q13131	5'-AMP-activated protein kinase catalytic subunit alpha-1	PRKAA1	0.243158	0.959893
Q8WWP7	GTPase IMAP family member 1	GIMAP1	0.3959	0.936619
Q8NHV1	GTPase IMAP family member 7	GIMAP7	0.20896	0.880632
Q15121	Astrocytic phosphoprotein PEA-15	PEA15	0.237775	0.923691
Q6P4A8	Phospholipase B-like 1	PLBD1	0.546845	0.953237
Q9UHV9	Prefoldin subunit 2	PFDN2	0.495684	1.02359
P63151	Serine/threonine-protein phosphatase 2A 55 kDa regulatory subunit B alpha isoform	PPP2R2A	0.0886077	0.969603
O95571	Persulfide dioxygenase ETHE1, mitochondrial	ETHE1	0.208272	0.944495
P15586	N-acetylglucosamine-6-sulfatase	GNS	0.87715	0.992186
P34913	Bifunctional epoxide hydrolase 2	EPHX2	0.774509	1.02165
P25774	Cathepsin S	CTSS	0.685999	0.97065
Q9HD42	Charged multivesicular body protein 1a	CHMP1A	0.312803	1.02498
P05121	Plasminogen activator inhibitor 1	SERPINE1	0.313978	1.10089
Q9H444	Charged multivesicular body protein 4b	CHMP4B	0.96854	1.00416
Q13496	Myotubularin	MTM1	0.630071	1.04092
Q04760	Lactoylglutathione lyase	GLO1	0.29287	0.955309
P51606	N-acylglucosamine 2-epimerase	RENBP	0.942013	0.9978
O43312	Protein MTSS 1	MTSS1	0.997311	1.00247
Q96C23	Aldose 1-epimerase	GALM	0.859042	1.00866
P09661	U2 small nuclear ribonucleoprotein A'	SNRPA1	0.912882	0.998761
P78318	Immunoglobulin-binding protein 1	IGBP1	0.840021	0.994728
Q6P1A2	Lysophospholipid acyltransferase 5	LPCAT3	0.511013	1.03301
O43813	Glutathione S-transferase LANCL1	LANCL1	0.582198	0.9849
Q8WXX5	DnaJ homolog subfamily C member 9	DNAJC9	0.443828	0.962609
Q9UHQ9	NADH-cytochrome b5 reductase 1	CYB5R1	0.196215	1.06316
Q9Y2H0	Disks large-associated protein 4	DLGAP4	0.854966	1.00297
Q92820	Gamma-glutamyl hydrolase	GGH	0.0815638	0.935605
Q5VW32	BRO1 domain-containing protein BROX	BROX	0.748161	1.01141
Q9Y2X7	ARF GTPase-activating protein GIT1	GIT1	0.706876	1.01044
Q9BRF8	Serine/threonine-protein phosphatase CPPED1	CPPED1	0.743905	1.01566
P48556	26S proteasome non-ATPase regulatory subunit 8	PSMD8	0.574736	1.01333
P02730	Band 3 anion transport protein	SLC4A1	0.552681	1.15424
Q6UWL2	Sushi domain-containing protein 1	SUSD1	0.65535	0.979186
P78347	General transcription factor II-I	GTF2I	0.362047	0.965249
P23193	Transcription elongation factor A protein 1	TCEA1	0.809301	0.988058
Q9UNS2	COP9 signalosome complex subunit 3	COPS3	0.196464	0.945022
Q9NZL9	Methionine adenosyltransferase 2 subunit beta	MAT2B	0.85469	0.995177
Q13867	Bleomycin hydrolase	BLMH	0.318659	1.04349
Q9NZK5	Adenosine deaminase 2	ADA2	0.394259	0.941013
Q8WWI5	Choline transporter-like protein 1	SLC44A1	0.629813	1.02627
Q9Y6A5	Transforming acidic coiled-coil-containing protein 3	TACC3	0.798669	0.99027
Q15172	Serine/threonine-protein phosphatase 2A 56 kDa regulatory subunit alpha isoform	PPP2R5A	0.225586	1.04442
Q9UBN7	Histone deacetylase 6	HDAC6	0.329118	1.02425
Q9Y3B3	Transmembrane emp24 domain-containing protein 7	TMED7	0.573382	1.02741
Q14318	Peptidyl-prolyl cis-trans isomerase FKBP8	FKBP8	0.19865	0.954878
Q5SW79	Centrosomal protein of 170 kDa	CEP170	0.610212	1.01316
Q96HE7	ERO1-like protein alpha	ERO1A	0.823394	0.9916
O75663	TIP41-like protein	TIPRL	0.845222	0.994217
Q9UHD2	Serine/threonine-protein kinase TBK1	TBK1	0.140269	1.04333
P47712	Cytosolic phospholipase A2	PLA2G4A	0.249801	1.06382
Q9Y5K8	V-type proton ATPase subunit D	ATP6V1D	0.586447	1.0168
Q9NPQ8	Synembryn-A	RIC8A	0.277579	1.01987
Q9BQS8	FYVE and coiled-coil domain-containing protein 1	FYCO1	0.335875	1.02672
Q13557	Calcium/calmodulin-dependent protein kinase type II subunit delta	CAMK2D	0.140194	0.962364
P09917	Arachidonate 5-lipoxygenase	ALOX5	0.317287	0.926337
Q9BRP8	Partner of Y14 and mago	PYM1	0.835855	1.00732
Q9P270	SLAIN motif-containing protein 2	SLAIN2	0.920117	0.997034
Q9NZT2	Opioid growth factor receptor	OGFR	0.992317	1.00549
Q7Z6B0	Coiled-coil domain-containing protein 91	CCDC91	0.43889	0.978982
P23258	Tubulin gamma-1 chain	TUBG1	0.132783	1.05636
Q9H267	Vacuolar protein sorting-associated protein 33B	VPS33B	0.799527	1.0111
Q9NRF8	CTP synthase 2	CTPS2	0.523624	1.03932
Q13564	NEDD8-activating enzyme E1 regulatory subunit	NAE1	0.122899	0.955201
Q6P3X3	Tetratricopeptide repeat protein 27	TTC27	0.713015	1.02994
Q14088	Ras-related protein Rab-33A	RAB33A	0.818239	1.00821
Q00688	Peptidyl-prolyl cis-trans isomerase FKBP3	FKBP3	0.137046	0.934425
O15294	UDP-N-acetylglucosamine--peptide N-acetylglucosaminyltransferase 110 kDa subunit	OGT	0.909668	0.997544
Q99614	Tetratricopeptide repeat protein 1	TTC1	0.801998	0.995302
Q08752	Peptidyl-prolyl cis-trans isomerase D	PPID	0.998662	0.98317
P49756	RNA-binding protein 25	RBM25	0.798787	0.988193
Q15080	Neutrophil cytosol factor 4	NCF4	0.630611	0.973087
Q12765	Secernin-1	SCRN1	0.904328	1.00362
P10619	Lysosomal protective protein	CTSA	0.262432	0.934798
Q53T59	HCLS1-binding protein 3	HS1BP3	0.367468	1.03452
Q96PK6	RNA-binding protein 14	RBM14	0.365491	0.938539
Q8IWB7	WD repeat and FYVE domain-containing protein 1	WDFY1	0.831976	0.988582
Q9UH65	Switch-associated protein 70	SWAP70	0.581242	0.95853
O95352	Ubiquitin-like modifier-activating enzyme ATG7	ATG7	0.0415816	0.894427
Q7Z434	Mitochondrial antiviral-signaling protein	MAVS	0.180586	1.06808
Q9Y6E2	Basic leucine zipper and W2 domain-containing protein 2	BZW2	0.52315	1.0205
Q9Y394	Dehydrogenase/reductase SDR family member 7	DHRS7	0.272959	1.08944
P06127	T-cell surface glycoprotein CD5	CD5	0.325644	0.879435
Q9P016	Thymocyte nuclear protein 1	THYN1	0.296276	0.919345
Q96MK2	RIPOR family member 3	RIPOR3	0.544138	1.04252
O60271	C-Jun-amino-terminal kinase-interacting protein 4	SPAG9	0.971487	1.0006
P36551	Oxygen-dependent coproporphyrinogen-III oxidase, mitochondrial	CPOX	0.275832	0.968996
P32121	Beta-arrestin-2	ARRB2	0.25228	0.970747
Q5VWZ2	Lysophospholipase-like protein 1	LYPLAL1	0.478681	0.96374
Q5T0F9	Coiled-coil and C2 domain-containing protein 1B	CC2D1B	0.477237	0.985699
Q9BW04	Specifically androgen-regulated gene protein	SARG	0.754469	1.02098
P51648	Fatty aldehyde dehydrogenase	ALDH3A2	0.677244	0.98434
O14579	Coatomer subunit epsilon	COPE	0.400458	1.03396
Q9GZT8	NIF3-like protein 1	NIF3L1	0.162356	0.964969
Q8TCU6	Phosphatidylinositol 3,4,5-trisphosphate-dependent Rac exchanger 1 protein	PREX1	0.832187	1.00903
O76021	Ribosomal L1 domain-containing protein 1	RSL1D1	0.647882	0.967976
Q9Y4F9	Rho family-interacting cell polarization regulator 2	RIPOR2	0.388053	0.945313
Q9NVP1	ATP-dependent RNA helicase DDX18	DDX18	0.697048	0.973668
Q9BUQ8	Probable ATP-dependent RNA helicase DDX23	DDX23	0.784852	0.987425
O60716	Catenin delta-1	CTNND1	0.182931	1.04839
Q969Z0	FAST kinase domain-containing protein 4	TBRG4	0.434558	0.972411
Q9NZN5	Rho guanine nucleotide exchange factor 12	ARHGEF12	0.402071	1.03848
O75154	Rab11 family-interacting protein 3	RAB11FIP3	0.843255	1.01243
P05165	Propionyl-CoA carboxylase alpha chain, mitochondrial	PCCA	0.188534	0.960325
P21266	Glutathione S-transferase Mu 3	GSTM3	0.538526	0.954271
Q7L1W4	Volume-regulated anion channel subunit LRRC8D	LRRC8D	0.99113	0.999223
Q14642	Type I inositol 1,4,5-trisphosphate 5-phosphatase	INPP5A	0.347218	1.04574
P15144	Aminopeptidase N	ANPEP	0.344085	1.12502
Q8TDB6	E3 ubiquitin-protein ligase DTX3L	DTX3L	0.348722	1.0575
Q8N766	ER membrane protein complex subunit 1	EMC1	0.795276	1.01181
Q9UHG3	Prenylcysteine oxidase 1	PCYOX1	0.655289	0.985901
Q9Y6K5	2'-5'-oligoadenylate synthase 3	OAS3	0.694697	1.02881
Q8IUR7	Armadillo repeat-containing protein 8	ARMC8	0.427702	0.980056
Q9NR50	Translation initiation factor eIF-2B subunit gamma	EIF2B3	0.893098	0.995702
Q96CN9	GRIP and coiled-coil domain-containing protein 1	GCC1	0.107497	1.14211
Q16134	Electron transfer flavoprotein-ubiquinone oxidoreductase, mitochondrial	ETFDH	0.0560191	1.06566
O15270	Serine palmitoyltransferase 2	SPTLC2	0.481775	1.04
P24928	DNA-directed RNA polymerase II subunit RPB1	POLR2A	0.358451	1.07689
Q5JRA6	Transport and Golgi organization protein 1 homolog	MIA3	0.557482	0.968987
O15355	Protein phosphatase 1G	PPM1G	0.729527	0.976953
Q12851	Mitogen-activated protein kinase kinase kinase kinase 2	MAP4K2	0.848994	0.992348
Q5VIR6	Vacuolar protein sorting-associated protein 53 homolog	VPS53	0.0301126	1.07296
Q14162	Scavenger receptor class F member 1	SCARF1	0.359157	1.0989
Q8NBJ5	Procollagen galactosyltransferase 1	COLGALT1	0.722396	1.01167
Q9UKX7	Nuclear pore complex protein Nup50	NUP50	0.634149	0.958704
Q9Y2D4	Exocyst complex component 6B	EXOC6B	0.345206	1.04833
Q9Y2L5	Trafficking protein particle complex subunit 8	TRAPPC8	0.891337	1.00498
P06753	Tropomyosin alpha-3 chain	TPM3	0.718956	0.985538
Q9NY65	Tubulin alpha-8 chain	TUBA8	0.782838	1.0293
P61224	Ras-related protein Rap-1b	RAP1B	0.974	1.00137
P60660	Myosin light polypeptide 6	MYL6	0.555147	0.977985
P62820	Ras-related protein Rab-1A	RAB1A	0.8483	0.987119
P01857	Immunoglobulin heavy constant gamma 1	IGHG1	0.255932	0.902761
P62979	Ubiquitin-40S ribosomal protein S27a	RPS27A	0.793316	0.971244
Q14240	Eukaryotic initiation factor 4A-II	EIF4A2	0.707874	0.981245
P22694	cAMP-dependent protein kinase catalytic subunit beta	PRKACB	0.83159	1.03459
P17612	cAMP-dependent protein kinase catalytic subunit alpha	PRKACA	0.974567	1.00138
P61626	Lysozyme C	LYZ	0.625495	1.06553
P62873	Guanine nucleotide-binding protein G(I)/G(S)/G(T) subunit beta-1	GNB1	0.889278	1.01443
Q9NR31	GTP-binding protein SAR1a	SAR1A	0.736775	1.02273
P21926	CD9 antigen	CD9	0.14522	1.21768
P51148	Ras-related protein Rab-5C	RAB5C	0.743562	1.01717
P18085	ADP-ribosylation factor 4	ARF4	0.743016	1.01597
P09429	High mobility group protein B1	HMGB1	0.35081	0.896272
Q9UII2	ATPase inhibitor, mitochondrial	ATP5IF1	0.273709	0.959057
P55209	Nucleosome assembly protein 1-like 1	NAP1L1	0.614049	0.971943
P37235	Hippocalcin-like protein 1	HPCAL1	0.181281	1.10577
P58546	Myotrophin	MTPN	0.652357	0.976568
P61225	Ras-related protein Rap-2b	RAP2B	0.825301	0.993821
O15145	Actin-related protein 2/3 complex subunit 3	ARPC3	0.188519	0.972871
P24534	Elongation factor 1-beta	EEF1B2	0.346048	0.969467
P10599	Thioredoxin	TXN	0.0571565	0.911224
Q9BTT0	Acidic leucine-rich nuclear phosphoprotein 32 family member E	ANP32E	0.510918	0.942419
P60891	Ribose-phosphate pyrophosphokinase 1	PRPS1	0.219529	0.941927
P99999	Cytochrome c	CYCS	0.156509	0.911293
Q9P0L0	Vesicle-associated membrane protein-associated protein A	VAPA	0.247191	0.973537
P46779	60S ribosomal protein L28	RPL28	0.278784	0.909637
Q9BX68	Histidine triad nucleotide-binding protein 2, mitochondrial	HINT2	0.349233	0.960828
P61769	Beta-2-microglobulin	B2M	0.347703	0.931121
P61313	60S ribosomal protein L15	RPL15	0.49799	0.946488
Q9NVI7	ATPase family AAA domain-containing protein 3A	ATAD3A	0.812352	0.993046
P01903	HLA class II histocompatibility antigen, DR alpha chain	HLA-DRA	0.244683	0.86841
P05114	Non-histone chromosomal protein HMG-14	HMGN1	0.852469	0.997743
Q16629	Serine/arginine-rich splicing factor 7	SRSF7	0.135695	0.881957
P49137	MAP kinase-activated protein kinase 2	MAPKAPK2	0.0701961	0.964239
P04080	Cystatin-B	CSTB	0.376202	1.07124
O75695	Protein XRP2	RP2	0.607969	1.02415
P49720	Proteasome subunit beta type-3	PSMB3	0.981386	1.00038
P62244	40S ribosomal protein S15a	RPS15A	0.471978	0.935998
Q9UIB8	SLAM family member 5	CD84	0.680292	0.985687
P60866	40S ribosomal protein S20	RPS20	0.579591	0.964817
Q9NR45	Sialic acid synthase	NANS	0.56282	0.973659
P53999	Activated RNA polymerase II transcriptional coactivator p15	SUB1	0.650314	0.956117
P62829	60S ribosomal protein L23	RPL23	0.501379	0.953424
P54725	UV excision repair protein RAD23 homolog A	RAD23A	0.672333	0.985577
Q07021	Complement component 1 Q subcomponent-binding protein, mitochondrial	C1QBP	0.618926	0.98631
Q9NT62	Ubiquitin-like-conjugating enzyme ATG3	ATG3	0.142467	0.925189
Q9Y5S9	RNA-binding protein 8A	RBM8A	0.494391	0.940583
Q15631	Translin	TSN	0.230303	0.947913
O75531	Barrier-to-autointegration factor	BANF1	0.519212	0.96354
O00602	Ficolin-1	FCN1	0.940401	0.999259
Q15208	Serine/threonine-protein kinase 38	STK38	0.919686	0.997154
O00505	Importin subunit alpha-4	KPNA3	0.252542	1.02113
P32969	60S ribosomal protein L9	RPL9	0.2471	0.889985
P09769	Tyrosine-protein kinase Fgr	FGR	0.46535	1.03597
P13693	Translationally-controlled tumor protein	TPT1	0.0543552	1.03764
P53597	Succinate--CoA ligase [ADP/GDP-forming] subunit alpha, mitochondrial	SUCLG1	0.00701775	0.948441
Q92747	Actin-related protein 2/3 complex subunit 1A	ARPC1A	0.545612	0.977476
P45973	Chromobox protein homolog 5	CBX5	0.585128	0.96867
O00264	Membrane-associated progesterone receptor component 1	PGRMC1	0.549981	1.06385
Q8NFV4	Protein ABHD11	ABHD11	0.446826	0.950202
Q8NBM8	Prenylcysteine oxidase-like	PCYOX1L	0.940089	0.989732
Q9UBQ0	Vacuolar protein sorting-associated protein 29	VPS29	0.315702	1.01648
Q9UMS4	Pre-mRNA-processing factor 19	PRPF19	0.321823	0.922074
P21912	Succinate dehydrogenase [ubiquinone] iron-sulfur subunit, mitochondrial	SDHB	0.342042	0.950932
O75348	V-type proton ATPase subunit G 1	ATP6V1G1	0.314579	0.961262
P18859	ATP synthase-coupling factor 6, mitochondrial	ATP5PF	0.73902	0.9818
Q8WXF1	Paraspeckle component 1	PSPC1	0.701967	0.980722
P36507	Dual specificity mitogen-activated protein kinase kinase 2	MAP2K2	0.832227	1.00355
Q92882	Osteoclast-stimulating factor 1	OSTF1	0.993229	1.00223
P62913	60S ribosomal protein L11	RPL11	0.238295	0.928908
P49207	60S ribosomal protein L34	RPL34	0.387532	0.922073
P83731	60S ribosomal protein L24	RPL24	0.450214	0.943103
Q02978	Mitochondrial 2-oxoglutarate/malate carrier protein	SLC25A11	0.353607	0.950135
P09110	3-ketoacyl-CoA thiolase, peroxisomal	ACAA1	0.112538	1.0626
O75223	Gamma-glutamylcyclotransferase	GGCT	0.258221	0.962123
Q9Y2I8	WD repeat-containing protein 37	WDR37	0.688494	1.01379
P55957	BH3-interacting domain death agonist	BID	0.694877	1.03815
O43765	Small glutamine-rich tetratricopeptide repeat-containing protein alpha	SGTA	0.527212	0.985116
P63208	S-phase kinase-associated protein 1	SKP1	0.345613	0.965982
O60925	Prefoldin subunit 1	PFDN1	0.541439	0.978368
O75688	Protein phosphatase 1B	PPM1B	0.0553925	1.08029
O14828	Secretory carrier-associated membrane protein 3	SCAMP3	0.295271	1.04788
P04004	Vitronectin	VTN	0.223691	1.06838
Q7L2H7	Eukaryotic translation initiation factor 3 subunit M	EIF3M	0.49371	0.982707
Q9HBH0	Rho-related GTP-binding protein RhoF	RHOF	0.719437	1.04259
Q9H8Y8	Golgi reassembly-stacking protein 2	GORASP2	0.112815	1.05459
Q9UHY7	Enolase-phosphatase E1	ENOPH1	0.268364	1.03108
Q9H9B4	Sideroflexin-1	SFXN1	0.804782	1.01197
Q8IVB4	Sodium/hydrogen exchanger 9	SLC9A9	0.611653	1.03643
Q15126	Phosphomevalonate kinase	PMVK	0.842967	0.993383
Q9NS86	LanC-like protein 2	LANCL2	0.823464	1.00423
Q96JJ7	Protein disulfide-isomerase TMX3	TMX3	0.389956	1.06084
Q86X76	Deaminated glutathione amidase	NIT1	0.165484	0.96558
O95319	CUGBP Elav-like family member 2	CELF2	0.344303	0.958939
Q9NV96	Cell cycle control protein 50A	TMEM30A	0.800941	1.01552
Q8NBX0	Saccharopine dehydrogenase-like oxidoreductase	SCCPDH	0.756097	0.986725
Q9H8W4	Pleckstrin homology domain-containing family F member 2	PLEKHF2	0.635577	0.990487
Q9NWZ3	Interleukin-1 receptor-associated kinase 4	IRAK4	0.254952	1.0671
Q9NRL3	Striatin-4	STRN4	0.487645	1.01828
Q00577	Transcriptional activator protein Pur-alpha	PURA	0.0854824	0.958009
Q8N4C8	Misshapen-like kinase 1	MINK1	0.454213	1.06876
Q9H993	Protein-glutamate O-methyltransferase	ARMT1	0.371475	1.05474
O00487	26S proteasome non-ATPase regulatory subunit 14	PSMD14	0.487859	0.984275
Q9UKE5	TRAF2 and NCK-interacting protein kinase	TNIK	0.792026	1.01404
Q96IU4	Protein ABHD14B	ABHD14B	0.9985	1.00084
Q8NF37	Lysophosphatidylcholine acyltransferase 1	LPCAT1	0.728046	0.975634
O00303	Eukaryotic translation initiation factor 3 subunit F	EIF3F	0.766689	0.98363
Q9P000	COMM domain-containing protein 9	COMMD9	0.150667	1.05499
P04233	HLA class II histocompatibility antigen gamma chain	CD74	0.528434	1.05379
Q9UMX5	Neudesin	NENF	0.437197	1.05854
Q53H12	Acylglycerol kinase, mitochondrial	AGK	0.621304	1.02983
O75477	Erlin-1	ERLIN1	0.263425	1.05232
Q9Y6C9	Mitochondrial carrier homolog 2	MTCH2	0.522326	1.05927
O43684	Mitotic checkpoint protein BUB3	BUB3	0.342455	0.926057
Q12841	Follistatin-related protein 1	FSTL1	0.40017	1.1294
P49247	Ribose-5-phosphate isomerase	RPIA	0.771398	1.02973
P35613	Basigin	BSG	0.225968	1.05738
P31689	DnaJ homolog subfamily A member 1	DNAJA1	0.107667	0.948924
Q9UL18	Protein argonaute-1	AGO1	0.126819	0.938776
Q9H3G5	Probable serine carboxypeptidase CPVL	CPVL	0.231663	0.852045
Q01415	N-acetylgalactosamine kinase	GALK2	0.809136	1.01107
Q16775	Hydroxyacylglutathione hydrolase, mitochondrial	HAGH	0.774882	0.990467
Q14696	LRP chaperone MESD	MESD	0.867493	1.00578
Q14498	RNA-binding protein 39	RBM39	0.441632	0.945279
Q86U42	Polyadenylate-binding protein 2	PABPN1	0.709225	0.976456
O15305	Phosphomannomutase 2	PMM2	0.520982	0.977703
Q99536	Synaptic vesicle membrane protein VAT-1 homolog	VAT1	0.70587	1.02491
P36543	V-type proton ATPase subunit E 1	ATP6V1E1	0.299509	1.05898
Q9Y6I9	Testis-expressed protein 264	TEX264	0.23968	1.04538
P55263	Adenosine kinase	ADK	0.292614	0.885641
Q4KMP7	TBC1 domain family member 10B	TBC1D10B	0.660272	1.01699
Q13409	Cytoplasmic dynein 1 intermediate chain 2	DYNC1I2	0.538011	0.974667
Q13347	Eukaryotic translation initiation factor 3 subunit I	EIF3I	0.600913	0.98
P22681	E3 ubiquitin-protein ligase CBL	CBL	0.79234	1.013
O95260	Arginyl-tRNA--protein transferase 1	ATE1	0.970286	0.998819
Q6FI81	Anamorsin	CIAPIN1	0.978758	1.00207
Q9UJ41	Rab5 GDP/GTP exchange factor	RABGEF1	0.162087	0.968519
Q969X5	Endoplasmic reticulum-Golgi intermediate compartment protein 1	ERGIC1	0.52844	1.02605
P42226	Signal transducer and activator of transcription 6	STAT6	0.77045	1.01112
P16070	CD44 antigen	CD44	0.415745	0.940469
Q96I24	Far upstream element-binding protein 3	FUBP3	0.311133	0.939965
Q9NTZ6	RNA-binding protein 12	RBM12	0.319257	0.955746
Q10588	ADP-ribosyl cyclase/cyclic ADP-ribose hydrolase 2	BST1	0.825804	0.99127
Q9BY43	Charged multivesicular body protein 4a	CHMP4A	0.990484	1.00223
P32942	Intercellular adhesion molecule 3	ICAM3	0.994333	1.00274
Q9H7J1	Protein phosphatase 1 regulatory subunit 3E	PPP1R3E	0.900903	0.996639
Q96PU8	Protein quaking	QKI	0.51967	0.976827
P49721	Proteasome subunit beta type-2	PSMB2	0.895841	1.01472
Q9Y5P6	Mannose-1-phosphate guanyltransferase beta	GMPPB	0.0999095	1.072
P54922	[Protein ADP-ribosylarginine] hydrolase	ADPRH	0.12123	1.05679
O75427	Leucine-rich repeat and calponin homology domain-containing protein 4	LRCH4	0.323413	1.07177
Q99653	Calcineurin B homologous protein 1	CHP1	0.432859	1.05335
Q9UJW0	Dynactin subunit 4	DCTN4	0.319523	1.04544
Q8TEW0	Partitioning defective 3 homolog	PARD3	0.415663	1.04748
Q9UEU0	Vesicle transport through interaction with t-SNAREs homolog 1B	VTI1B	0.46862	1.01776
Q9UNN5	FAS-associated factor 1	FAF1	0.503578	1.02446
P08240	Signal recognition particle receptor subunit alpha	SRPRA	0.641317	1.02223
O00178	GTP-binding protein 1	GTPBP1	0.369051	0.975751
Q9H307	Pinin	PNN	0.530463	0.966354
Q9BSQ5	Cerebral cavernous malformations 2 protein	CCM2	0.412442	0.971036
Q96I25	Splicing factor 45	RBM17	0.936745	0.998259
P39880	Homeobox protein cut-like 1	CUX1	0.878408	0.983615
P49354	Protein farnesyltransferase/geranylgeranyltransferase type-1 subunit alpha	FNTA	0.460263	0.975362
P52888	Thimet oligopeptidase	THOP1	0.992512	1.00027
Q15118	[Pyruvate dehydrogenase (acetyl-transferring)] kinase isozyme 1, mitochondrial	PDK1	0.718048	1.0429
P05166	Propionyl-CoA carboxylase beta chain, mitochondrial	PCCB	0.109253	1.0498
Q13643	Four and a half LIM domains protein 3	FHL3	0.364318	1.1029
O14545	TRAF-type zinc finger domain-containing protein 1	TRAFD1	0.260971	1.0757
Q9NP58	ATP-binding cassette sub-family B member 6, mitochondrial	ABCB6	0.498511	1.03322
P11172	Uridine 5'-monophosphate synthase	UMPS	0.113606	0.959752
O43427	Acidic fibroblast growth factor intracellular-binding protein	FIBP	0.935753	1.00559
Q9NR30	Nucleolar RNA helicase 2	DDX21	0.316943	1.06367
Q2M2I8	AP2-associated protein kinase 1	AAK1	0.95927	1.00216
Q8WVY7	Ubiquitin-like domain-containing CTD phosphatase 1	UBLCP1	0.50666	0.945313
Q03169	Tumor necrosis factor alpha-induced protein 2	TNFAIP2	0.966729	1.00199
Q9Y3A3	MOB-like protein phocein	MOB4	0.877481	0.994953
P42898	Methylenetetrahydrofolate reductase	MTHFR	0.782111	0.984107
Q6UX71	Plexin domain-containing protein 2	PLXDC2	0.731539	1.01836
Q86TU7	Actin-histidine N-methyltransferase	SETD3	0.233922	1.04963
P98082	Disabled homolog 2	DAB2	0.318304	1.04328
Q9H6Z4	Ran-binding protein 3	RANBP3	0.389146	1.05243
Q96CT7	Coiled-coil domain-containing protein 124	CCDC124	0.800816	1.01107
Q9HB40	Retinoid-inducible serine carboxypeptidase	SCPEP1	0.453236	1.03143
Q96CW5	Gamma-tubulin complex component 3	TUBGCP3	0.979252	1.00002
Q92854	Semaphorin-4D	SEMA4D	0.932066	1.00444
Q9BYC5	Alpha-(1,6)-fucosyltransferase	FUT8	0.940539	0.994811
Q9ULL4	Plexin-B3	PLXNB3	0.911806	1.01186
O60869	Endothelial differentiation-related factor 1	EDF1	0.620252	0.978245
Q9NVZ3	Adaptin ear-binding coat-associated protein 2	NECAP2	0.775671	0.988524
Q10472	Polypeptide N-acetylgalactosaminyltransferase 1	GALNT1	0.197566	1.0474
Q96HS1	Serine/threonine-protein phosphatase PGAM5, mitochondrial	PGAM5	0.279643	1.03633
Q05823	2-5A-dependent ribonuclease	RNASEL	0.807715	1.01152
Q5VVQ6	Ubiquitin thioesterase OTU1	YOD1	0.409451	0.969887
Q14156	Protein EFR3 homolog A	EFR3A	0.497827	1.05435
Q9BZ72	Membrane-associated phosphatidylinositol transfer protein 2	PITPNM2	0.710413	1.02824
P48163	NADP-dependent malic enzyme	ME1	0.826354	0.981493
P20963	T-cell surface glycoprotein CD3 zeta chain	CD247	0.697668	1.03457
Q96FS4	Signal-induced proliferation-associated protein 1	SIPA1	0.991901	1.00733
Q9HCU5	Prolactin regulatory element-binding protein	PREB	0.124103	1.04294
P41252	Isoleucine--tRNA ligase, cytoplasmic	IARS	0.459689	1.03638
Q9BRR9	Rho GTPase-activating protein 9	ARHGAP9	0.473047	1.03147
Q9NWH9	SAFB-like transcription modulator	SLTM	0.354744	0.944907
Q5TEJ8	Protein THEMIS2	THEMIS2	0.858066	1.0097
O00273	DNA fragmentation factor subunit alpha	DFFA	0.912561	1.00958
O94915	Protein furry homolog-like	FRYL	0.800446	0.990174
Q8NHP8	Putative phospholipase B-like 2	PLBD2	0.979447	1.00027
O75400	Pre-mRNA-processing factor 40 homolog A	PRPF40A	0.593256	0.9655
O60704	Protein-tyrosine sulfotransferase 2	TPST2	0.150205	1.07109
Q14192	Four and a half LIM domains protein 2	FHL2	0.335635	0.908886
Q04771	Activin receptor type-1	ACVR1	0.555254	1.04357
Q14699	Raftlin	RFTN1	0.222006	1.04948
Q06210	Glutamine--fructose-6-phosphate aminotransferase [isomerizing] 1	GFPT1	0.52113	1.03487
Q15293	Reticulocalbin-1	RCN1	0.926482	1.0053
Q14790	Caspase-8	CASP8	0.677977	1.01737
Q10570	Cleavage and polyadenylation specificity factor subunit 1	CPSF1	0.568555	0.968645
P42285	Exosome RNA helicase MTR4	MTREX	0.405586	0.939181
Q8N573	Oxidation resistance protein 1	OXR1	0.970764	0.996205
Q9BY44	Eukaryotic translation initiation factor 2A	EIF2A	0.88529	1.00938
Q99442	Translocation protein SEC62	SEC62	0.946418	1.00164
P23458	Tyrosine-protein kinase JAK1	JAK1	0.0861438	1.11135
Q9HCC0	Methylcrotonoyl-CoA carboxylase beta chain, mitochondrial	MCCC2	0.0251102	0.914416
Q8TCS8	Polyribonucleotide nucleotidyltransferase 1, mitochondrial	PNPT1	0.431941	1.03416
Q15643	Thyroid receptor-interacting protein 11	TRIP11	0.345104	1.07292
P40222	Alpha-taxilin	TXLNA	0.862098	1.01053
P0C0L4	Complement C4-A	C4A	0.739165	1.02357
O75694	Nuclear pore complex protein Nup155	NUP155	0.66673	1.02192
P52948	Nuclear pore complex protein Nup98-Nup96	NUP98	0.954015	0.999345
O43809	Cleavage and polyadenylation specificity factor subunit 5	NUDT21	0.423755	0.945795
P51531	Probable global transcription activator SNF2L2	SMARCA2	0.366875	0.943408
Q2M389	WASH complex subunit 4	WASHC4	0.45531	0.959714
O94903	Pyridoxal phosphate homeostasis protein	PLPBP	0.829094	0.992888
P46019	Phosphorylase b kinase regulatory subunit alpha, liver isoform	PHKA2	0.259506	0.961686
Q9UHX1	Poly(U)-binding-splicing factor PUF60	PUF60	0.751144	0.979233
Q8IYU8	Calcium uptake protein 2, mitochondrial	MICU2	0.975803	1.00405
Q99490	Arf-GAP with GTPase, ANK repeat and PH domain-containing protein 2	AGAP2	0.779798	1.01029
Q9P2D3	HEAT repeat-containing protein 5B	HEATR5B	0.0708416	1.08699
A0MZ66	Shootin-1	SHTN1	0.698288	1.01826
Q5UE93	Phosphoinositide 3-kinase regulatory subunit 6	PIK3R6	0.171802	0.932995
P50579	Methionine aminopeptidase 2	METAP2	0.987807	1.00152
Q8N3U4	Cohesin subunit SA-2	STAG2	0.440859	0.961012
Q9Y520	Protein PRRC2C	PRRC2C	0.775807	0.982412
P10398	Serine/threonine-protein kinase A-Raf	ARAF	0.74967	0.99077
Q3YEC7	Rab-like protein 6	RABL6	0.232007	1.05463
Q9H1P3	Oxysterol-binding protein-related protein 2	OSBPL2	0.390347	1.04571
Q5VZ89	DENN domain-containing protein 4C	DENND4C	0.672224	1.01714
Q9HB07	UPF0160 protein MYG1, mitochondrial	C12orf10	0.515273	1.01175
Q13325	Interferon-induced protein with tetratricopeptide repeats 5	IFIT5	0.711384	1.03909
Q9C0E2	Exportin-4	XPO4	0.648233	0.968874
O75027	ATP-binding cassette sub-family B member 7, mitochondrial	ABCB7	0.140135	1.046
Q96S66	Chloride channel CLIC-like protein 1	CLCC1	0.11751	1.05505
P53602	Diphosphomevalonate decarboxylase	MVD	0.335867	1.04146
Q9UGP4	LIM domain-containing protein 1	LIMD1	0.672052	0.970719
A3KMH1	von Willebrand factor A domain-containing protein 8	VWA8	0.817717	1.01087
P68133	Actin, alpha skeletal muscle	ACTA1	0.752719	0.984616
P35580	Myosin-10	MYH10	0.681799	0.981673
Q9Y4G6	Talin-2	TLN2	0.411068	1.04895
P10412	Histone H1.4	HIST1H1E	0.46899	0.886853
P16403	Histone H1.2	HIST1H1C	0.681365	0.949318
P31946	14-3-3 protein beta/alpha	YWHAB	0.322373	0.943025
P05141	ADP/ATP translocase 2	SLC25A5	0.930697	0.996924
P61204	ADP-ribosylation factor 3	ARF3	0.979349	1.00154
P02042	Hemoglobin subunit delta	HBD	0.801249	1.16537
P26447	Protein S100-A4	S100A4	0.129827	0.892028
Q15366	Poly(rC)-binding protein 2	PCBP2	0.122194	1.0367
P15531	Nucleoside diphosphate kinase A	NME1	0.876516	1.00522
P62879	Guanine nucleotide-binding protein G(I)/G(S)/G(T) subunit beta-2	GNB2	0.405628	0.968711
P13224	Platelet glycoprotein Ib beta chain	GP1BB	0.41377	1.06874
P14770	Platelet glycoprotein IX	GP9	0.570094	1.05741
Q9HAV0	Guanine nucleotide-binding protein subunit beta-4	GNB4	0.622747	0.9633
P06241	Tyrosine-protein kinase Fyn	FYN	0.764998	1.00778
P31949	Protein S100-A11	S100A11	0.32165	0.884472
O60234	Glia maturation factor gamma	GMFG	0.143479	0.948279
P08754	Guanine nucleotide-binding protein G(k) subunit alpha	GNAI3	0.930203	1.00261
P61020	Ras-related protein Rab-5B	RAB5B	0.840704	1.00715
P20339	Ras-related protein Rab-5A	RAB5A	0.157553	1.09163
Q86YW5	Trem-like transcript 1 protein	TREML1	0.359895	1.0836
P06454	Prothymosin alpha	PTMA	0.635873	0.942655
Q15424	Scaffold attachment factor B1	SAFB	0.521843	0.944172
P0DMM9	Sulfotransferase 1A3	SULT1A3	0.925193	1.01972
P31942	Heterogeneous nuclear ribonucleoprotein H3	HNRNPH3	0.559564	0.969863
P20645	Cation-dependent mannose-6-phosphate receptor	M6PR	0.766714	1.00546
Q8WUW1	Protein BRICK1	BRK1	0.98799	0.999348
P30043	Flavin reductase (NADPH)	BLVRB	0.457745	0.96153
O75915	PRA1 family protein 3	ARL6IP5	0.71709	1.02079
Q96JJ3	Engulfment and cell motility protein 2	ELMO2	0.612756	0.971392
O75608	Acyl-protein thioesterase 1	LYPLA1	0.221271	1.06892
Q9HCN6	Platelet glycoprotein VI	GP6	0.247248	1.06914
P14324	Farnesyl pyrophosphate synthase	FDPS	0.117243	0.957323
O00629	Importin subunit alpha-3	KPNA4	0.99733	1.00119
Q15185	Prostaglandin E synthase 3	PTGES3	0.0038686	0.928353
P17096	High mobility group protein HMG-I/HMG-Y	HMGA1	0.490285	0.920606
Q15762	CD226 antigen	CD226	0.884104	1.01545
P51153	Ras-related protein Rab-13	RAB13	0.822356	1.02157
Q99417	c-Myc-binding protein	MYCBP	0.819644	0.996286
P07108	Acyl-CoA-binding protein	DBI	0.172911	0.888687
P20718	Granzyme H	GZMH	0.291518	0.7833
P23497	Nuclear autoantigen Sp-100	SP100	0.479602	0.947159
P51159	Ras-related protein Rab-27A	RAB27A	0.0562803	0.906608
Q9H4G4	Golgi-associated plant pathogenesis-related protein 1	GLIPR2	0.848169	0.993983
P07919	Cytochrome b-c1 complex subunit 6, mitochondrial	UQCRH	0.729479	1.0093
O43768	Alpha-endosulfine	ENSA	0.570237	1.02081
Q969T9	WW domain-binding protein 2	WBP2	0.860986	1.01779
Q9Y5Z4	Heme-binding protein 2	HEBP2	0.171538	0.942031
Q9BSF0	Small membrane A-kinase anchor protein	C2orf88	0.792886	1.0089
P42766	60S ribosomal protein L35	RPL35	0.440033	0.954127
Q9H4X1	Regulator of cell cycle RGCC	RGCC	0.639225	1.01798
Q8NG11	Tetraspanin-14	TSPAN14	0.957208	1.01243
P48507	Glutamate--cysteine ligase regulatory subunit	GCLM	0.519007	0.973684
O14787	Transportin-2	TNPO2	0.170985	1.04245
P01033	Metalloproteinase inhibitor 1	TIMP1	0.306932	1.09689
P01876	Immunoglobulin heavy constant alpha 1	IGHA1	0.884886	1.00467
Q8NCW5	NAD(P)H-hydrate epimerase	NAXE	0.620592	1.01572
Q99805	Transmembrane 9 superfamily member 2	TM9SF2	0.524003	1.03377
Q9GZP4	PITH domain-containing protein 1	PITHD1	0.694611	1.01606
P00403	Cytochrome c oxidase subunit 2	MT-CO2	0.675733	1.04083
Q99471	Prefoldin subunit 5	PFDN5	0.144342	0.97528
Q96HY6	DDRGK domain-containing protein 1	DDRGK1	0.298549	1.05942
P55769	NHP2-like protein 1	SNU13	0.344439	0.92284
Q07020	60S ribosomal protein L18	RPL18	0.507039	0.957566
P26885	Peptidyl-prolyl cis-trans isomerase FKBP2	FKBP2	0.909298	0.997467
Q01081	Splicing factor U2AF 35 kDa subunit	U2AF1	0.971551	1.01418
Q15370	Elongin-B	ELOB	0.265663	0.967331
P62847	40S ribosomal protein S24	RPS24	0.255138	0.916502
P62888	60S ribosomal protein L30	RPL30	0.410371	0.941574
Q9H9H4	Vacuolar protein sorting-associated protein 37B	VPS37B	0.512081	0.981015
Q9UMY4	Sorting nexin-12	SNX12	0.970876	0.999734
Q96BS2	Calcineurin B homologous protein 3	TESC	0.389306	1.07494
Q92905	COP9 signalosome complex subunit 5	COPS5	0.696881	1.01854
P24666	Low molecular weight phosphotyrosine protein phosphatase	ACP1	0.54994	0.984461
P08237	ATP-dependent 6-phosphofructokinase, muscle type	PFKM	0.349981	1.02692
O43617	Trafficking protein particle complex subunit 3	TRAPPC3	0.22838	1.03085
P62995	Transformer-2 protein homolog beta	TRA2B	0.162161	0.855329
Q9C0E8	Endoplasmic reticulum junction formation protein lunapark	LNPK	0.59515	1.02421
Q9P2T1	GMP reductase 2	GMPR2	0.854954	1.00422
O75935	Dynactin subunit 3	DCTN3	0.0609541	1.06898
P18077	60S ribosomal protein L35a	RPL35A	0.268488	0.909806
O94925	Glutaminase kidney isoform, mitochondrial	GLS	0.285901	0.964095
P09467	Fructose-1,6-bisphosphatase 1	FBP1	0.714948	1.06113
P62269	40S ribosomal protein S18	RPS18	0.54914	0.964201
P62851	40S ribosomal protein S25	RPS25	0.628704	0.963365
O00233	26S proteasome non-ATPase regulatory subunit 9	PSMD9	0.330355	0.974376
Q12974	Protein tyrosine phosphatase type IVA 2	PTP4A2	0.16499	1.06802
Q96M27	Protein PRRC1	PRRC1	0.200618	1.03297
P49902	Cytosolic purine 5'-nucleotidase	NT5C2	0.462112	1.04936
O75298	Reticulon-2	RTN2	0.495956	1.04991
Q9BQ61	Telomerase RNA component interacting RNase	TRIR	0.483845	0.935398
Q9NX40	OCIA domain-containing protein 1	OCIAD1	0.984573	1.0019
P63279	SUMO-conjugating enzyme UBC9	UBE2I	0.868425	1.0198
Q12904	Aminoacyl tRNA synthase complex-interacting multifunctional protein 1	AIMP1	0.543797	0.974126
P61086	Ubiquitin-conjugating enzyme E2 K	UBE2K	0.161039	1.06408
P28161	Glutathione S-transferase Mu 2	GSTM2	0.180565	1.28285
P62910	60S ribosomal protein L32	RPL32	0.197923	0.91916
P42025	Beta-centractin	ACTR1B	0.44777	1.05965
Q9UKY7	Protein CDV3 homolog	CDV3	0.759618	1.01337
O95881	Thioredoxin domain-containing protein 12	TXNDC12	0.382	0.981099
P38571	Lysosomal acid lipase/cholesteryl ester hydrolase	LIPA	0.782714	1.03887
P15529	Membrane cofactor protein	CD46	0.717662	1.03178
P10301	Ras-related protein R-Ras	RRAS	0.403474	1.04066
P34949	Mannose-6-phosphate isomerase	MPI	0.0197142	0.915128
O43633	Charged multivesicular body protein 2a	CHMP2A	0.160999	0.975295
P11182	Lipoamide acyltransferase component of branched-chain alpha-keto acid dehydrogenase complex, mitochondrial	DBT	0.794182	1.01427
P67809	Nuclease-sensitive element-binding protein 1	YBX1	0.720987	0.979577
Q9NP79	Vacuolar protein sorting-associated protein VTA1 homolog	VTA1	0.888299	1.00731
O60762	Dolichol-phosphate mannosyltransferase subunit 1	DPM1	0.454311	0.982771
P52294	Importin subunit alpha-5	KPNA1	0.280391	1.05571
P54709	Sodium/potassium-transporting ATPase subunit beta-3	ATP1B3	0.130201	0.912714
Q9Y385	Ubiquitin-conjugating enzyme E2 J1	UBE2J1	0.544312	1.06004
P20592	Interferon-induced GTP-binding protein Mx2	MX2	0.820065	1.01893
Q9Y285	Phenylalanine--tRNA ligase alpha subunit	FARSA	0.465065	0.97656
Q86Y39	NADH dehydrogenase [ubiquinone] 1 alpha subcomplex subunit 11	NDUFA11	0.931425	1.00525
Q9H1E3	Nuclear ubiquitous casein and cyclin-dependent kinase substrate 1	NUCKS1	0.637851	0.960667
P47813	Eukaryotic translation initiation factor 1A, X-chromosomal	EIF1AX	0.778953	0.980282
P25686	DnaJ homolog subfamily B member 2	DNAJB2	0.352598	1.05367
P34896	Serine hydroxymethyltransferase, cytosolic	SHMT1	0.397241	1.0804
P00813	Adenosine deaminase	ADA	0.340918	0.920638
Q6PIU2	Neutral cholesterol ester hydrolase 1	NCEH1	0.84441	1.01262
Q93050	V-type proton ATPase 116 kDa subunit a isoform 1	ATP6V0A1	0.66692	0.978927
Q9H0R4	Haloacid dehalogenase-like hydrolase domain-containing protein 2	HDHD2	0.0664984	1.11386
Q9BWD1	Acetyl-CoA acetyltransferase, cytosolic	ACAT2	0.131863	1.05712
P31751	RAC-beta serine/threonine-protein kinase	AKT2	0.358751	1.03883
P62899	60S ribosomal protein L31	RPL31	0.364202	0.931553
P13473	Lysosome-associated membrane glycoprotein 2	LAMP2	0.578869	1.10079
O43847	Nardilysin	NRDC	0.793305	1.01025
P16333	Cytoplasmic protein NCK1	NCK1	0.587095	1.02811
P39748	Flap endonuclease 1	FEN1	0.93614	1.00015
P50583	Bis(5'-nucleosyl)-tetraphosphatase [asymmetrical]	NUDT2	0.161824	0.965424
Q9Y2L6	FERM domain-containing protein 4B	FRMD4B	0.425341	0.966967
O15084	Serine/threonine-protein phosphatase 6 regulatory ankyrin repeat subunit A	ANKRD28	0.960603	1.00629
Q15738	Sterol-4-alpha-carboxylate 3-dehydrogenase, decarboxylating	NSDHL	0.434849	1.01931
P41227	N-alpha-acetyltransferase 10	NAA10	0.467789	1.02969
[truncated: 1,317 more rows]
